# Supplementary material for: Adhesion-mediated heterogeneous actin organization governs apoptotic cell extrusion
Source: Nat Commun. 2021 Jan 15;12:397. doi: 10.1038/s41467-020-20563-9 (PMC7810754; doi:10.1038/s41467-020-20563-9)
Supplement: Supplementary file 14 — Source Data [file 41467_2020_20563_MOESM14_ESM.xlsx]

## Sheet: Figure 1c
First number indicates batch number, second number indicates event number	Raw Number					Ratio (multiply by 100 to get percentage)				Success rate
Cell Type/Mechanism	Lamellipodia	Purse-string	Both	Total Neighbor Cell		Lamellipodia	Purse-string	Both	None
WT-1-1	2	2	1	5		0.4	0.4	0.2	0	successful
WT-1-2	2	2	0	4		0.5	0.5	0	0	successful
WT-1-3	1	0	2	4		0.25	0	0.5	0.25	successful
WT-1-4	3	2	2	7		0.428571	0.285714	0.285714	0	successful
WT-1-5	3	1	0	4		0.75	0.25	0	0	successful
WT-1-6	3	0	0	4		0.75	0	0	0.25	successful
WT-2-1	0	3	2	5		0	0.6	0.4	0	successful
WT-2-2	1	1	2	5		0.2	0.2	0.4	0.2	successful
WT-2-3	1	2	1	5		0.2	0.4	0.2	0.2	successful
WT-2-4	1	2	1	5		0.2	0.4	0.2	0.2	successful
WT-2-5	1	4	0	6		0.166667	0.666667	0	0.166667	successful
WT-2-6	2	1	0	5		0.4	0.2	0	0.4	successful
WT-2-7	1	6	0	7		0.142857	0.857143	0	0	successful
WT-3-1	1	1	2	4		0.25	0.25	0.5	0	successful
WT-3-2	0	5	0	5		0	1	0	0	successful
WT-3-3	5	0	0	6		0.833333	0	0	0.166667	successful
WT-4-1	2	0	0	6		0.333333	0	0	0.666667	successful
WT-4-2	0	5	1	6		0	0.833333	0.166667	0	successful
WT-4-3	0	5	1	6		0	0.833333	0.166667	0	successful
					Average-control	0.305514	0.40401	0.158897	0.131579
ND-1-1	2	2	1	6		0.333333	0.333333	0.166667	0.166667	successful
ND-1-2	1	3	2	6		0.166667	0.5	0.333333	0	successful
ND-1-3	0	6	1	7		0	0.857143	0.142857	0	successful
ND-1-4	2	2	1	5		0.4	0.4	0.2	0	successful
ND-1-5	0	4	0	5						successful
ND-1-6	0	2	2	6		0	0.333333	0.333333	0.333333	successful
ND-1-7	1	3	0	6		0.166667	0.5	0	0.333333	successful
					Average-DMSO	0.177778	0.487302	0.196032	0.138889
NSC-23766-1-1	0	5	0	5		0	1	0	0	unsuccessful
NSC-23766-1-2	1	3	0	4		0.25	0.75	0	0	unsuccessful
NSC-23766-2-1	0	2	4	6		0	0.333333	0.666667	0	successful
NSC-23766-2-2	1	3	0	4		0.25	0.75	0	0	successful
NSC-23766-2-3	0	3	1	4		0	0.75	0.25	0	successful
NSC-23766-2-4	0	4	0	4		0	1	0	0	successful
NSC-23766-2-5	1	0	0	4		0.25	0	0	0.75	unsuccessful
NSC-23766-2-6	0	1	0	4		0	0.25	0	0.75	successful
NSC-23766-2-7	0	3	2	6		0	0.5	0.333333	0.166667	unsuccessful
NSC-23766-3-1	0	6	0	6		0	1	0	0	unsuccessful
NSC-23766-3-2	0	4	0	4		0	1	0	0	unsuccessful
NSC-23766-3-3	0	6	3	9		0	0.666667	0.333333	0	successful
NSC-23766-3-4	0	4	0	4		0	1	0	0	unsuccessful
NSC-23766-3-5	0	6	0	6		0	1	0	0	successful
NSC-23766-3-6	0	4	0	5		0	0.8	0	0.2	successful
					Average-NSC-23766	0.05	0.72	0.105556	0.257778
SBB-1-1	1	0	0	4		0.25	0	0	0.75	unsuccessful
SBB-1-2	3	0	0	4		0.75	0	0	0.25	successful
SBB-1-3	1	2	0	5		0.2	0.4	0	0.4	successful
SBB-1-4	2	2	0	5		0.4	0.4	0	0.2	successful
SBB-1-5	2	0	2	5		0.4	0	0.4	0.2	successful
SBB-2-1	2	0	0	5		0.4	0	0	0.6	basal successful
SBB-2-2	3	0	0	6		0.5	0	0	0.5	unsuccessful
SBB-2-3	unclear signal-excluded	unclear signal-excluded	unclear signal-excluded	unclear signal-excluded						unsuccessful
SBB-2-4	unclear signal-excluded	unclear signal-excluded	unclear signal-excluded	unclear signal-excluded						unsuccessful
SBB-2-5	unclear signal-excluded	unclear signal-excluded	unclear signal-excluded	unclear signal-excluded						unsuccessful
SBB-2-6	unclear signal-excluded	unclear signal-excluded	unclear signal-excluded	unclear signal-excluded						unsuccessful
SBB-3-1	0	2	0	5		0	0.4	0	0.6	unsuccessful
SBB-3-2	0	2	0	5		0	0.4	0	0.6	unsuccessful
SBB-3-3	3	0	0	6		0.5	0	0	0.5	basal successful
SBB-3-4	0	3	0	4		0	0.75	0	0.25	unsuccessful
SBB-4-1	unclear signal-excluded	unclear signal-excluded	unclear signal-excluded	unclear signal-excluded						unsuccessful
SBB-5-1	unclear signal-excluded	unclear signal-excluded	unclear signal-excluded	unclear signal-excluded						basal successful
SBB-6-1	unclear signal-excluded	unclear signal-excluded	unclear signal-excluded	unclear signal-excluded						successful
					Average-SBB (Blebbistatin)	0.309091	0.213636	0.0363636	0.440909
SMIFH2-1-1	0	5	1	5		0	1	0.2	0	successful
SMIFH2-1-2	1	5	2	5		0.2	1	0.4	0	successful
SMIFH2-1-3	0	5	0	5		0	1	0	0	unsuccessful
SMIFH2-2-1	0	4	0	5		0	0.8	0	0.2	unsuccessful
SMIFH2-2-2	0	2	2	5		0	0.4	0.4	0.2	successful
SMIFH2-2-3	1	2	1	4		0.25	0.5	0.25	0	successful
SMIFH2-2-4	1	1	0	5		0.2	0.2	0	0.6	successful
SMIFH2-2-5	0	5	0	5		0	1	0	0	successful
SMIFH2-2-6	0	4	0	4		0	1	0	0	unsuccessful
SMIFH2-2-7	0	3	1	4		0	0.75	0.25	0	unsuccessful
					Average-SMIFH2	0.065	0.765	0.15	0.1

## Sheet: Figure 1d
Sample type Control (WT)
Figure d - Relative closing Area (A/A0)																												Figure d' - Closing Rate (min-1)
Raw Data. Each row represent one time point. Each column represents one extrusion event
Sample Name	20170526_1	20170526_10	20170526_111	20170526_2	20170526_3	20170526_6	20170526_10	20170615_3	20170615_5	20170615_6	20170615_7	20170615_8	20170615_9	20170914_1	20170914_2	20170914_3	20170914_1	20170914_4	20170914_5			Plotted Data						Plotted Data
Time	Basal																				Time	Basal-average	Basal - sem	Apical-average	Apical-sem			Each row represents one extrusion event		n = 19, m = 4
0	1	1	1	1	1	1	1	1	1	1	1	1	1	1	1	1	1	1	1		0	1	0	1	0			Basal	Apical
3	0.921254	1.10213	1	1.02248	0.938348	0.828241	0.961795	0.919876	0.985851	1.06664	1	1.13597	0.879495	1.61511	1.10517	0.899672	0.925286	0.908706	0.971992		3	1.0099	0.0336086	1.07767	0.0197879			0.02473	0.00944
6	0.903931	0.834752	0.944947	0.966922	0.720951	0.784045	0.901806	0.685538	0.930242	0.982467	1.00244	1.17256	0.642224	0.783089	0.575356	0.28281	0.270212	0.791797	0.485037		6	0.771638	0.0478117	1.06873	0.0436001			0.02381	0.00792
9	0.819217	0.687239	0.770684	0.859135	0.65383	0.7004	0.877151	0.628306	0.772166	0.897531	1.04094	1.04762	0	0.207031	0.0519417	0.076229	0.13871	0.649549	0.485037		9	0.598038	0.0678728	0.95603	0.0662408			0.01358	0.00716
12	0.703952	0.628506	0.73985	0.712452	0.639621	0.616733	0.769226	0.628306	0.650559	0.746493	1.01255	0.337091	NaN	0.163375	0.0110672	0	0.116774	0.48713	0.475675		12	0.615595	0.0640575	0.954626	0.0651006			0.0248	0.01365
15	0.69284	0.357357	0.624916	0.578087	0.580662	0.355094	0.710028	0.512065	0.642053	0.693889	0.81684	0.20965	NaN	0.113915	0	NaN	0.018088	0.443073	0.403434		15	0.550156	0.0612786	0.916445	0.0646889			0.03108	0.01729
18	0.638191	0.338236	0.572331	0.563636	0.564428	0.304664	0.644302	0.491647	0.559947	0.514637	0.593708	0.178325	NaN	0.0658218	NaN	NaN	0.0289687	0.41043	0.341146		18	0.493232	0.0514302	0.872546	0.066841			0.0243	0.00391
21	0.571028	0.319129	0.560908	0.495426	0.529865	0.28479	0.516878	0.491647	0.545306	0.502136	0.626129	0.103009	NaN	0	NaN	NaN	0	0.383226	0.276428		21	0.438427	0.0522085	0.805573	0.0689803			0.0126	0.01918
24	0.524336	0.284086	0.550719	0.48748	0.395713	0.263725	0.486489	0.476798	0.335463	0.497411	0.610281	0.0203053	NaN	NaN	NaN	NaN	NaN	0.397825	0.273255		24	0.407765	0.0446415	0.703741	0.0726068			0.02033	0.01478
27	0.440907	0.18674	0.442123	0.408927	0.161703	0.263725	0.477966	0.457695	0.131667	0.473085	0.414701	0.0140312	NaN	NaN	NaN	NaN	NaN	0.2985	0.254536		27	0.334905	0.0451164	0.692369	0.0703146			0.019	0.01461
30	0.423239	0.13179	0.421883	0.402514	0.0675065	0.124585	0.447827	0.361485	0.170265	0.353006	0.234216	0	NaN	NaN	NaN	NaN	NaN	0.150675	0.193795		30	0.269569	0.0427999	0.616848	0.0677308			0.01932	0.0198
33	0.349286	0.108699	0.411289	0.389865	0	0.100264	0.475595	0.301005	0.236668	0.332952	0.129297	NaN	NaN	NaN	NaN	NaN	NaN	0.0666783	0.174998		33	0.251368	0.0431529	0.611028	0.0642035			0.02967	0.02497
36	0.109641	0.0925773	0.386102	0.193519	NaN	0.0626011	0.46724	0.191029	0.224074	0.287971	0.0383906	NaN	NaN	NaN	NaN	NaN	NaN	0.0305868	0.135856		36	0.20832	0.038199	0.565974	0.0627201			0.04537	0.04547
39	0	0.037028	0.365043	0.0326548	NaN	0.0522172	0.454271	0.111446	0.214999	0.216603	0.0321757	NaN	NaN	NaN	NaN	NaN	NaN	0.0139313	0.113222		39	0.163208	0.0384722	0.532768	0.0553432			0.11111	0.02205
42	NaN	0	0.351823	0	NaN	0	0.516046	0.0535189	0.194146	0.202806	0	NaN	NaN	NaN	NaN	NaN	NaN	0	0.0637621		42	0.156831	0.0406792	0.483177	0.0540918			0.06293	0.0222
45	NaN	NaN	0.311214	NaN	NaN	NaN	0.48229	0.0241299	0.187928	0.0963714	NaN	NaN	NaN	NaN	NaN	NaN	NaN	NaN	0.0637621		45	0.230135	0.0413644	0.428719	0.0516135			0.06667	0.04694
48	NaN	NaN	0.288367	NaN	NaN	NaN	0.412654	0	0.0684499	0.164535	NaN	NaN	NaN	NaN	NaN	NaN	NaN	NaN	0.0765166		48	0.195426	0.0383876	0.376986	0.0503962			0.08333	0.01294
51	NaN	NaN	0.215967	NaN	NaN	NaN	0.332585	NaN	0.00776653	0.165371	NaN	NaN	NaN	NaN	NaN	NaN	NaN	NaN	0.0693657		51	0.172759	0.0287043	0.324011	0.0463241			0.04762	0.03891
54	NaN	NaN	0.127187	NaN	NaN	NaN	0.232769	NaN	0	0.105827	NaN	NaN	NaN	NaN	NaN	NaN	NaN	NaN	0.0683307		54	0.136889	0.024565	0.297702	0.0442661			0.02528	0.02932
57	NaN	NaN	0.0904289	NaN	NaN	NaN	0.216678	NaN	NaN	0.0668672	NaN	NaN	NaN	NaN	NaN	NaN	NaN	NaN	0.0475471		57	0.124721	0.0185513	0.268805	0.0451447			0.01941	0.01843
60	NaN	NaN	0.0696457	NaN	NaN	NaN	0.12867	NaN	NaN	0	NaN	NaN	NaN	NaN	NaN	NaN	NaN	NaN	0.0296333		60	0.0993752	0.021599	0.241835	0.0443852
63	NaN	NaN	0.0558825	NaN	NaN	NaN	0.113495	NaN	NaN	NaN	NaN	NaN	NaN	NaN	NaN	NaN	NaN	NaN	0.0037584		63	0.105491	0.0225228	0.233492	0.0455644
66	NaN	NaN	0.0353758	NaN	NaN	NaN	0.0527992	NaN	NaN	NaN	NaN	NaN	NaN	NaN	NaN	NaN	NaN	NaN	0		66	0.0928539	0.0245693	0.23608	0.0472243
69	NaN	NaN	0.0353758	NaN	NaN	NaN	0.0251919	NaN	NaN	NaN	NaN	NaN	NaN	NaN	NaN	NaN	NaN	NaN	NaN		69	0.100676	0.0270848	0.222354	0.0480346
72	NaN	NaN	0.0151455	NaN	NaN	NaN	0.0167946	NaN	NaN	NaN	NaN	NaN	NaN	NaN	NaN	NaN	NaN	NaN	NaN		72	0.0816613	0.0223198	0.199807	0.0480535
75	NaN	NaN	0.0130722	NaN	NaN	NaN	0	NaN	NaN	NaN	NaN	NaN	NaN	NaN	NaN	NaN	NaN	NaN	NaN		75	0.0470174	0.0122784	0.203333	0.0480094
78	NaN	NaN	0.0130722	NaN	NaN	NaN	NaN	NaN	NaN	NaN	NaN	NaN	NaN	NaN	NaN	NaN	NaN	NaN	NaN		78	0.0552297	0.0115831	0.195273	0.0460436
81	NaN	NaN	0.0130722	NaN	NaN	NaN	NaN	NaN	NaN	NaN	NaN	NaN	NaN	NaN	NaN	NaN	NaN	NaN	NaN		81	0.0450874	0.00839526	0.181645	0.0461516
84	NaN	NaN	0.0130722	NaN	NaN	NaN	NaN	NaN	NaN	NaN	NaN	NaN	NaN	NaN	NaN	NaN	NaN	NaN	NaN		84	0.0364652	0.00681358	0.177404	0.0463375
87	NaN	NaN	0.00812567	NaN	NaN	NaN	NaN	NaN	NaN	NaN	NaN	NaN	NaN	NaN	NaN	NaN	NaN	NaN	NaN		87	0.0426531	0.00711717	0.204947	0.0462832
90	NaN	NaN	0.00385056	NaN	NaN	NaN	NaN	NaN	NaN	NaN	NaN	NaN	NaN	NaN	NaN	NaN	NaN	NaN	NaN		90	0.0387505	0.00759727	0.21287	0.0468404
93	NaN	NaN	0	NaN	NaN	NaN	NaN	NaN	NaN	NaN	NaN	NaN	NaN	NaN	NaN	NaN	NaN	NaN	NaN		93	0.0297476	0.00784324	0.209818	0.0443537
96	NaN	NaN	NaN	NaN	NaN	NaN	NaN	NaN	NaN	NaN	NaN	NaN	NaN	NaN	NaN	NaN	NaN	NaN	NaN		96	0.041901	0.00913233	0.189656	0.0437979
99	NaN	NaN	NaN	NaN	NaN	NaN	NaN	NaN	NaN	NaN	NaN	NaN	NaN	NaN	NaN	NaN	NaN	NaN	NaN		99	0.0382215	0.00886108	0.229595	0.0472784
102	NaN	NaN	NaN	NaN	NaN	NaN	NaN	NaN	NaN	NaN	NaN	NaN	NaN	NaN	NaN	NaN	NaN	NaN	NaN		102	0.0181343	0.0040513	0.23292	0.048056
105	NaN	NaN	NaN	NaN	NaN	NaN	NaN	NaN	NaN	NaN	NaN	NaN	NaN	NaN	NaN	NaN	NaN	NaN	NaN		105	0.00568753	0.000941508	0.209134	0.0445816
108	NaN	NaN	NaN	NaN	NaN	NaN	NaN	NaN	NaN	NaN	NaN	NaN	NaN	NaN	NaN	NaN	NaN	NaN	NaN		108	0.00354508	0.000746214	0.189482	0.0447987
111	NaN	NaN	NaN	NaN	NaN	NaN	NaN	NaN	NaN	NaN	NaN	NaN	NaN	NaN	NaN	NaN	NaN	NaN	NaN		111	0.000906814	0	0.173434	0.0432425
114	NaN	NaN	NaN	NaN	NaN	NaN	NaN	NaN	NaN	NaN	NaN	NaN	NaN	NaN	NaN	NaN	NaN	NaN	NaN		114	0.000906814	0	0.171888	0.041881
117	0	0	NaN	NaN	NaN	NaN	NaN	NaN	NaN	NaN	NaN	NaN	NaN	NaN	NaN	NaN	NaN	NaN	NaN		117	0.00042282	0.000146469	0.124868	0.0292849
120	0	0	NaN	NaN	NaN	NaN	NaN	NaN	NaN	NaN	NaN	NaN	NaN	NaN	NaN	NaN	NaN	NaN	NaN		120	0.000363445	0.000125901	0.12142	0.0344621
123	0	0	NaN	NaN	NaN	NaN	NaN	NaN	NaN	NaN	NaN	NaN	NaN	NaN	NaN	NaN	NaN	NaN	NaN		123	0.000241097	8.35186e-05	0.107965	0.0364142
																					126			0.0856505	0.0271524
	Apical																				129			0.0726502	0.0164249
0	1	1	1	1	1	1	1	1	1	1	1	1	1	1	1	1	1	1	1		132			0.0678799	0.00902109
3	0.965447	1.01333	1.05075	1.17076	1.06727	1.04701	1.01276	1	0.988458	1.06797	1.00644	1.10979	1.15201	0.891892	1.1561	1.0965	1.21362	1.15699	1.30855		135			0.0491636	0.00731356
6	1.12453	0.985945	1.03734	1.15469	1.09445	1.05479	1.03833	0.912642	1	1.12345	1.08694	1.3413	1.29802	0.585946	0.525865	1.0965	1.30364	1.19768	1.34381		138			0.0383821	0.00624928
9	1.11746	0.985945	1.01496	1.16235	1.04565	1.03622	1.062	0.898921	1	1.16902	1.09873	1.19659	1.31234	0.18173	0.0697849	0.886944	0.844541	0.721637	1.35974		141			0.0254539	0.00284391
12	1.10307	0.964614	1.01884	1.13324	1.0594	1.00956	1.08148	0.939535	0.990507	1.19413	1.14006	1.06228	1.39517	0.132324	0.0390006	0.721399	0.74888	0.670233	1.34863		144			0.0221173	0.00625571
15	1.05224	0.948255	0.919766	1.13906	1.06528	0.910646	1.09282	0.968533	0.971335	1.2839	1.05073	0.968269	1.4185	0.226595	0.0534685	0.721399	0.68163	0.595191	1.24185		147			0.0247838	0
18	1.03691	0.770723	0.970852	1.11338	1.04408	0.909092	1.07236	0.945298	0.952817	1.23186	1.06508	0.8348	1.37668	0.26973	0.039823	0.733864	0.516505	0.690225	1.25958		150			0.0210052	0
21	1.06957	0.751217	0.949025	1.08113	0.928745	0.883861	1.07735	0.887029	0.985948	1.20486	1.08117	0.421136	1.23322	0.264541	0.0142641	0.733864	0.387772	0.676263	1.22867		153			0.0102276	0
24	1.06887	0.650873	0.804629	1.07115	0.747717	0.855411	1.08549	0.666667	0.895487	1.04023	1.01205	0.161755	1.16761	0.27773	0	0.733864	0.219448	0.452798	1.1601		156			0.00855355	0
27	1.03207	0.761995	0.799534	1.04435	0.693362	0.859412	1.09947	0.614618	0.879292	1.03213	0.896157	0.0590966	1.19209	0.175135	NaN	0.707883	0.180785	0.349039	1.07265
30	0.997166	0.58083	0.787563	0.947791	0.63732	0.836072	1.07365	0.535401	0.822243	0.951332	0.798503	0	0.969849	0.221405	NaN	0.700273	0.0589804	0.305094	0.958786
33	0.860729	0.645544	0.765514	0.942336	0.620947	0.823843	1.06089	0.506952	0.767056	0.930745	0.660754	NaN	0.925951	0.241081	NaN	0.74311	0.00518169	0.161272	0.917573
36	0.767566	0.45347	0.772278	0.924593	0.610138	0.941759	1.0355	0.5236	0.715033	0.826931	0.601946	NaN	0.791492	0.216973	NaN	0.692434	0	0.121608	0.833547
39	0.81156	0.495037	0.762636	0.855661	0.651276	0.922643	0.891215	0.470545	0.578598	0.685522	0.517237	NaN	0.737669	0.152757	NaN	0.533093	NaN	0.101458	0.711647
42	0.764504	0.439771	0.750666	0.767972	0.51055	0.919646	0.832789	0.425174	0.490834	0.675194	0.366626	NaN	0.729698	0.172324	NaN	0.517818	NaN	0.063701	0.693382
45	0.705658	0.435173	0.754767	0.773327	0.533004	0.906086	0.698182	0.407062	0.439085	0.636515	0.229794	NaN	0.503517	0.175351	NaN	0.473347	NaN	0.0468026	0.521174
48	0.527122	0.448498	0.72019	0.727501	0.474659	0.89597	0.67846	0.393158	0.42243	0.587512	0.123804	NaN	0.421622	0.16627	NaN	0.352274	NaN	0.0162628	0.416472
51	0.495986	0.433956	0.692926	0.53548	0.432573	0.884746	0.477535	0.385748	0.382971	0.536888	0.100547	NaN	0.295134	0.16173	NaN	0.281058	NaN	0	0.314712
54	0.460494	0.424864	0.672872	0.458694	0.204747	0.874415	0.450846	0.19978	0.257236	0.458386	0.0394261	NaN	0.221781	0.0938378	NaN	0.236234	NaN	NaN	0.285544
57	0.457779	0.45819	0.636856	0.369527	0.239373	0.863303	0.403636	0.138767	0.163238	0.439959	0	NaN	0.153052	0.0275676	NaN	0.236234	NaN	NaN	0.236835
60	0.451765	0.439171	0.587209	0.340231	0.133695	0.848738	0.342557	0.115349	0.0650534	0.271615	NaN	NaN	0.0488603	0	NaN	0.231026	NaN	NaN	0.230212
63	0.42276	0.429592	0.602725	0.366014	0.0857377	0.833074	0.283206	0.0686059	0.0433712	0.265607	NaN	NaN	0	NaN	NaN	0.231026	NaN	NaN	0.129457
66	0.3309	0.437346	0.634527	0.27971	0.0491167	0.804177	0.203944	0	0.0492323	0.259061	NaN	NaN	NaN	NaN	NaN	NaN	NaN	NaN	0.0885141
69	0.309669	0.437346	0.610483	0.204581	0.0292818	0.804177	0.131402	NaN	0.0154473	0.124197	NaN	NaN	NaN	NaN	NaN	NaN	NaN	NaN	0.089648
72	0.288091	0.45347	0.565827	0.100905	0	0.786839	0.0649605	NaN	0	0.114814	NaN	NaN	NaN	NaN	NaN	NaN	NaN	NaN	0.0778774
75	0.237619	0.435651	0.559508	0.0281825	NaN	0.725936	0.0664415	NaN	NaN	0.0641226	NaN	NaN	NaN	NaN	NaN	NaN	NaN	NaN	0.0509821
78	0.220287	0.420509	0.534795	0.0412132	NaN	0.699486	0.0701992	NaN	NaN	0.0520427	NaN	NaN	NaN	NaN	NaN	NaN	NaN	NaN	0.0446247
81	0.220397	0.414328	0.532578	0.0559076	NaN	0.673148	0.0161495	NaN	NaN	0.0172798	NaN	NaN	NaN	NaN	NaN	NaN	NaN	NaN	0.0451608
84	0.23042	0.414328	0.52482	0.0495314	NaN	0.667145	0	NaN	NaN	0.00614403	NaN	NaN	NaN	NaN	NaN	NaN	NaN	NaN	0.0329823
87	0.2217	0.414328	0.484266	0.0536872	NaN	0.654924	NaN	NaN	NaN	0.00465765	NaN	NaN	NaN	NaN	NaN	NaN	NaN	NaN	0.054526
90	0.202126	0.402933	0.477946	0.0158941	NaN	0.635139	NaN	NaN	NaN	0	NaN	NaN	NaN	NaN	NaN	NaN	NaN	NaN	0.0472341
93	0.111907	0.308534	0.459442	0.00581943	NaN	0.604687	NaN	NaN	NaN	NaN	NaN	NaN	NaN	NaN	NaN	NaN	NaN	NaN	0.0535914
96	0.0932813	0.279815	0.410685	0	NaN	0.598908	NaN	NaN	NaN	NaN	NaN	NaN	NaN	NaN	NaN	NaN	NaN	NaN	0
99	0.0741734	0.186016	0.421209	NaN	NaN	0.612021	NaN	NaN	NaN	NaN	NaN	NaN	NaN	NaN	NaN	NaN	NaN	NaN	NaN
102	0.0834863	0.186016	0.453345	NaN	NaN	0.603802	NaN	NaN	NaN	NaN	NaN	NaN	NaN	NaN	NaN	NaN	NaN	NaN	NaN
105	0.074055	0.176324	0.333336	NaN	NaN	0.600574	NaN	NaN	NaN	NaN	NaN	NaN	NaN	NaN	NaN	NaN	NaN	NaN	NaN
108	0.0625005	0.092582	0.352723	NaN	NaN	0.572458	NaN	NaN	NaN	NaN	NaN	NaN	NaN	NaN	NaN	NaN	NaN	NaN	NaN
111	0.0556575	0.0787699	0.319704	NaN	NaN	0.549564	NaN	NaN	NaN	NaN	NaN	NaN	NaN	NaN	NaN	NaN	NaN	NaN	NaN
114	0.0562496	0.0814384	0.334107	NaN	NaN	0.523895	NaN	NaN	NaN	NaN	NaN	NaN	NaN	NaN	NaN	NaN	NaN	NaN	NaN
117	0.0462262	0.0681044	0.360926	NaN	NaN	0.25172	NaN	NaN	NaN	NaN	NaN	NaN	NaN	NaN	NaN	NaN	NaN	NaN	NaN
120	0.0240562	0.0596207	0.450245	NaN	NaN	0.17237	NaN	NaN	NaN	NaN	NaN	NaN	NaN	NaN	NaN	NaN	NaN	NaN	NaN
123	0.0183974	0.0261726	0.471524	NaN	NaN	0.109466	NaN	NaN	NaN	NaN	NaN	NaN	NaN	NaN	NaN	NaN	NaN	NaN	NaN
	0.0102603	0	0.32247	NaN	NaN	0.0773486	NaN	NaN	NaN	NaN	NaN	NaN	NaN	NaN	NaN	NaN	NaN	NaN	NaN
	0	NaN	0.180411	NaN	NaN	0.0920164	NaN	NaN	NaN	NaN	NaN	NaN	NaN	NaN	NaN	NaN	NaN	NaN	NaN
	NaN	NaN	0.102172	NaN	NaN	0.0846825	NaN	NaN	NaN	NaN	NaN	NaN	NaN	NaN	NaN	NaN	NaN	NaN	NaN
	NaN	NaN	0.0877694	NaN	NaN	0.044673	NaN	NaN	NaN	NaN	NaN	NaN	NaN	NaN	NaN	NaN	NaN	NaN	NaN
	NaN	NaN	0.0724761	NaN	NaN	0.0315596	NaN	NaN	NaN	NaN	NaN	NaN	NaN	NaN	NaN	NaN	NaN	NaN	NaN
	NaN	NaN	0.0267076	NaN	NaN	0.0390051	NaN	NaN	NaN	NaN	NaN	NaN	NaN	NaN	NaN	NaN	NaN	NaN	NaN
	NaN	NaN	0	NaN	NaN	0.0442345	NaN	NaN	NaN	NaN	NaN	NaN	NaN	NaN	NaN	NaN	NaN	NaN	NaN
	NaN	NaN	NaN	NaN	NaN	0.0247838	NaN	NaN	NaN	NaN	NaN	NaN	NaN	NaN	NaN	NaN	NaN	NaN	NaN
	NaN	NaN	NaN	NaN	NaN	0.0210052	NaN	NaN	NaN	NaN	NaN	NaN	NaN	NaN	NaN	NaN	NaN	NaN	NaN
	NaN	NaN	NaN	NaN	NaN	0.0102276	NaN	NaN	NaN	NaN	NaN	NaN	NaN	NaN	NaN	NaN	NaN	NaN	NaN
	NaN	NaN	NaN	NaN	NaN	0.00855355	NaN	NaN	NaN	NaN	NaN	NaN	NaN	NaN	NaN	NaN	NaN	NaN	NaN

## Sheet: Figure 1e
Sample type NSC-23766 (Rac Inhibitor)
Figure e - Relative closing Area (A/A0)																							Figure e' - Closing Rate (min-1)
Raw Data. Each row represent one time point. Each column represents one extrusion event																							Each row represents one extrusion event		n = 15, m = 3
Sample Name	20180607_1	20180607_3	20180609_1	20180609_11	20180609_12	20180609_14	20180609_15	20180609_16	20180609_18	20180609_2	20180609_3	20180609_4	20180609_5	20180609_6	20180609_9		Plotted Data						Plotted Data
Time	Basal
																	Time	Basal-average	Basal - sem	Apical-average	Apical-sem		Basal	Apical
0	1	1	1	1	1	1	1	1	1	1	1	1	1	1	1		0	1	0	1	0		0.00485	0.00251
3	1.33152	1.39932	1.01018	NaN	NaN	NaN	NaN	NaN	NaN	NaN	NaN	NaN	NaN	NaN	NaN		3	1.24701	0.05367	1.04029	0.01042		0.00779	0.00651
6	1.28327	1.39932	1.01008	NaN	NaN	NaN	NaN	NaN	NaN	NaN	NaN	NaN	NaN	NaN	NaN		6	1.23089	0.0516	1.04165	0.00808		0.00588	0.00603
9	1.24101	1.39932	1.02827	NaN	NaN	NaN	NaN	NaN	NaN	0.746609	1.00993	0.907781	0.717353	1.26018	0.800233		9	1.0123	0.06307	0.97472	0.04615		0.03193	0.0309
12	1.20531	1.27762	1.04141	NaN	NaN	NaN	NaN	NaN	NaN	0.597013	0.892244	0.737082	0.6545	1.14784	0.516902		12	0.89666	0.07318	0.89726	0.06095		0.03504	0.03189
15	1.17676	1.18715	1.05515	NaN	NaN	NaN	NaN	NaN	NaN	0.55583	0.892244	0.737082	0.506495	0.812077	0.450233		15	0.81922	0.0727	0.81401	0.08262		0.02025	0.01263
18	1.04397	0.920937	1.00277	0.825359	0.753189	1.04549	0.720529	0.747819	0.905849	0.512089	0.787795	0.741265	0.45968	0.669339	0.312325		18	0.76323	0.05501	0.76908	0.08283		0.01842	0.01398
21	0.950885	0.781625	0.850267	0.761051	0.510234	0.738962	0.6936	0.716799	0.992414	0.488107	0.764229	0.741265	0.419409	0.566478	0.165376		21	0.67605	0.05537	0.71218	0.09131		0.02676	0.026
24	0.950885	0.781625	0.793932	0.578102	0.398609	0.584379	0.639263	0.520121	0.957603	0.45223	0.622452	0.718353	0.363101	0.378449	0.0636163		24	0.58685	0.06162	0.62146	0.10005		0.02058	0.02279
27	0.950885	0.703963	0.762404	0.359756	0.32638	0.611405	0.632411	0.494301	0.919083	0.444861	0.532564	0.719732	0.334992	0.243102	0.0211274		27	0.53713	0.06631	0.57158	0.10159		0.01445	0.0232
30	0.888635	0.591073	0.633426	0.25025	0.168018	0.626895	0.598865	0.488597	0.880311	0.436506	0.401507	0.735514	0.241084	0.163769	0.0127924		30	0.47448	0.06891	0.51257	0.10393		0.02342	0.01123
33	0.834951	0.561049	0.593299	0.150382	0.0755108	0.665133	0.588825	0.434271	0.753626	0.436506	0.383506	0.684746	0.241084	0.139407	0.0150246		33	0.43715	0.06746	0.46173	0.1065		0.00894	0
36	0.735865	0.366493	0.467088	0.143073	0.016031	0.546807	0.580204	0.402752	0.719826	0.431688	0.360338	0.654324	0.186342	0.0779816	0.00340247		36	0.37948	0.06384	0.42626	0.09909		0.02324	0.02806
39	0.735865	0.366493	0.414509	0.077434	0.0187326	0.546807	0.413302	0.23189	0.539952	0.422841	0.348688	0.54081	0.161091	0.0279037	0		39	0.32309	0.05867	0.38214	0.09143		0.0419	0.03462
42	0.735865	0.291033	0.314094	0.0446988	0	0.505606	0.336997	0.235413	0.455495	0.426086	0.348688	0.54081	0.161091	0.0153044	NaN		42	0.31508	0.05505	0.37878	0.08246		0.03175	0.03557
45	0.735865	0.17534	0.310437	0	NaN	0.305536	0.252777	0.0707591	0.3514	0.3793	0.348688	0.454437	0.146439	0	NaN		45	0.27161	0.05211	0.36717	0.07175
48	0.735865	0.164532	0.310437	NaN	NaN	0.305536	0.229859	NaN	0.293831	0.339787	0.348688	0.366877	0.127269	NaN	NaN		48	0.32227	0.04275	0.34833	0.06283
51	0.735865	0.121297	0.302431	NaN	NaN	0.250826	0.140324	NaN	0.284642	0.355122	0.348688	0.297428	0.1222	NaN	NaN		51	0.29588	0.0461	0.29717	0.05272
54	0.698172	0.106085	0.294129	NaN	NaN	0.22643	0.140324	NaN	0.187205	0.267348	0.341276	0.198556	0.112246	NaN	NaN		54	0.25718	0.0447	0.24138	0.04083
57	0.698172	0.0972778	0.293141	NaN	NaN	0.22643	0.140324	NaN	0.135621	0.242284	0.318771	0.116461	0.112246	NaN	NaN		57	0.23807	0.0465	0.21696	0.04163
60	0.647915	0.0904724	0.293141	NaN	NaN	0.231707	0.120482	NaN	0.109238	0.224199	0.318771	0.0935967	0.109942	NaN	NaN		60	0.22395	0.04433	0.19566	0.03957
63	0.647915	0.0890713	0.293141	NaN	NaN	0.237309	0.120482	NaN	0.0597616	0.275999	0.291766	0.0755341	0.075385	NaN	NaN		63	0.21664	0.04646	0.19178	0.04004
66	0.647915	0.0890713	0.267246	NaN	NaN	0.237309	0.122135	NaN	0.0435782	0.252999	0.291766	0.05015	0.0662622	NaN	NaN		66	0.20684	0.04718	0.19606	0.03641
69	0.581953	0.0836669	0.263886	NaN	NaN	0.282139	0.0969773	NaN	0.0435782	0.252999	0.251653	0.0199655	0.0662622	NaN	NaN		69	0.19431	0.04395	0.18422	0.03697
72	0.581953	0.081265	0.246689	NaN	NaN	0.282139	0.0520904	NaN	0.0435782	0.265482	0.251653	0.0106958	0.0662622	NaN	NaN		72	0.18818	0.0451	0.18247	0.03984
75	0.56482	0.0792634	0.238091	NaN	NaN	0.282139	0.0520904	NaN	0.0378459	0.250542	0.251653	0.00275742	0.0662622	NaN	NaN		75	0.18255	0.04414	0.16647	0.03706
78	0.533409	0.0792634	0.238091	NaN	NaN	0.266973	0.0472494	NaN	0.0378459	0.21673	0.179243	NaN	0.0505017	NaN	NaN		78	0.18326	0.04101	0.17312	0.03973
81	0.545403	0.0792634	0.238091	NaN	NaN	0.266973	0.0373249	NaN	0.0378459	0.20641	0.179243	NaN	0.0505017	NaN	NaN		81	0.18234	0.04209	0.1712	0.03977
84	0.530268	0.0792634	0.202115	NaN	NaN	0.222152	0	NaN	0.0287419	0.195006	0.156076	NaN	0.0505017	NaN	NaN		84	0.16268	0.04136	0.17134	0.04054
87	0.437179	0.0792634	0.202115	NaN	NaN	0.222152	NaN	NaN	0.0262131	0.205427	0.156076	NaN	0.0505017	NaN	NaN		87	0.17237	0.03377	0.16167	0.03752
90	0.437179	0.0792634	0.202115	NaN	NaN	0.193802	NaN	NaN	0.0262131	0.175152	0.156076	NaN	0.0413789	NaN	NaN		90	0.1639	0.03357	0.15671	0.03955
93	0.437179	0.0630504	0.192133	NaN	NaN	0.193802	NaN	NaN	0.0251168	0.155397	0.156076	NaN	0.0398127	NaN	NaN		93	0.15782	0.03395	0.15077	0.03914
96	0.437179	0.0630504	0.18897	NaN	NaN	0.193802	NaN	NaN	0.0182054	0.151561	0.156076	NaN	0.0398127	NaN	NaN		96	0.15608	0.03419	0.15827	0.04008
99	0.432324	0.0608487	0.151018	NaN	NaN	0.231374	NaN	NaN	0.0182054	0.132298	0.156076	NaN	0.0398127	NaN	NaN		99	0.15274	0.03438	0.13899	0.0312
102	0.432324	0.0668535	0.151018	NaN	NaN	0.231374	NaN	NaN	0.0182054	0.13171	0.164547	NaN	0.0405505	NaN	NaN		102	0.15457	0.03422	0.13467	0.03043
105	0.432324	0.0668535	0.122949	NaN	NaN	0.231374	NaN	NaN	0.0182054	0.127383	0.136482	NaN	0.0405505	NaN	NaN		105	0.14702	0.03436	0.13219	0.03116
108	0.433467	0.0668535	0.122949	NaN	NaN	0.189192	NaN	NaN	0.0182054	0.131511	0.136482	NaN	0.0405505	NaN	NaN		108	0.1424	0.03366	0.16535	0.03699
111	0.444318	0.0648519	0.122949	NaN	NaN	0.189192	NaN	NaN	0.0182054	0.120111	0.136482	NaN	0.0405505	NaN	NaN		111	0.14208	0.03465	0.16289	0.03748
114	0.444318	0.0648519	0.108223	NaN	NaN	0.20369	NaN	NaN	0.0196404	0.114804	0.136482	NaN	0.0405505	NaN	NaN		114	0.14157	0.03496	0.15994	0.03792
117	0.444318	0.0648519	0.108223	NaN	NaN	0.20369	NaN	NaN	0.0196404	0.103793	0.136482	NaN	0.0405505	NaN	NaN		117	0.14019	0.03505	0.16322	0.03831
120	0.463164	0.0648519	0.108223	NaN	NaN	0.20369	NaN	NaN	0.0177012	0.0861995	0.143897	NaN	0.036033	NaN	NaN		120	0.14047	0.03701	0.16122	0.03861
123	0.463164	0.056245	0.108223	NaN	NaN	0.197432	NaN	NaN	0.0177012	0.0736203	0.143897	NaN	0.036033	NaN	NaN		123	0.13704	0.03727	0.16072	0.03813
126	0.546545	0.056245	0.108223	NaN	NaN	0.197432	NaN	NaN	0.0160154	0.0625126	0.143897	NaN	0.036033	NaN	NaN		126	0.14586	0.04456	0.16095	0.03928
129	0.546545	0.056245	0.124728	NaN	NaN	0.197432	NaN	NaN	0.0160154	0.0525838	0.143897	NaN	0.036033	NaN	NaN		129	0.14668	0.04465	0.17641	0.04773
132	0.546545	0.056245	0.116624	NaN	NaN	0.197432	NaN	NaN	0.0160154	0.0468852	0.143897	NaN	0.036033	NaN	NaN		132	0.14496	0.04481	0.17116	0.048
135	0.546545	0.056245	0.116624	NaN	NaN	0.137111	NaN	NaN	0.0160154	0.028505	0.143897	NaN	0.0290305	NaN	NaN		135	0.13425	0.04501	0.16769	0.04745
138	0.551685	0.056245	0.116624	NaN	NaN	0.137111	NaN	NaN	0.0160154	0.0197551	0.129599	NaN	0.02479	NaN	NaN		138	0.13148	0.04574	0.17133	0.0497
141	0.551685	0.051241	0.116624	NaN	NaN	0.137111	NaN	NaN	0.0144976	0.0197551	0.129599	NaN	0.0139146	NaN	NaN		141	0.1293	0.04611	0.17086	0.05065
144	0.563107	0.051241	0.0913224	NaN	NaN	0.137111	NaN	NaN	0.0117155	0.0197551	0.11954	NaN	0.0139146	NaN	NaN		144	0.12596	0.0473	0.16076	0.05234
147	0.563107	0.0482386	0.0913224	NaN	NaN	0.137111	NaN	NaN	0.0139909	0.0197551	0.11954	NaN	0.0139146	NaN	NaN		147	0.12587	0.0473	0.16123	0.05255
150	0.563107	0.0482386	0.0913224	NaN	NaN	0.137111	NaN	NaN	0.0173625	0.0197551	0.0917394	NaN	0.0139146	NaN	NaN		150	0.12282	0.04733	0.17697	0.06
153	0.563107	0.0482386	0.0913224	NaN	NaN	0.137111	NaN	NaN	0.0148338	0.0197551	0.0884297	NaN	0.0139146	NaN	NaN		153	0.12209	0.0474	0.18398	0.063
156	0.563107	0.0482386	0.0913224	NaN	NaN	0.133815	NaN	NaN	0.0148338	0.0197551	0.0884297	NaN	0.0197212	NaN	NaN		156	0.1224	0.04727	0.18039	0.06351
159	0.563107	0.0482386	0.0913224	NaN	NaN	0.126232	NaN	NaN	0.00547894	NaN	NaN	NaN	NaN	NaN	NaN		159	0.16688	0.05838	0.25846	0.07899
162	0.563107	0.0482386	0.0932991	NaN	NaN	0.120631	NaN	NaN	0.00547894	NaN	NaN	NaN	NaN	NaN	NaN		162	0.16615	0.05841	0.25823	0.07905
165	0.563107	0.0482386	0.0932991	NaN	NaN	0.120631	NaN	NaN	0.00547894	NaN	NaN	NaN	NaN	NaN	NaN		165	0.16615	0.05841	0.25831	0.07903
168	0.563107	0.0482386	0.0945839	NaN	NaN	0.120631	NaN	NaN	0.00547894	NaN	NaN	NaN	NaN	NaN	NaN		168	0.16641	0.05838	0.25831	0.07903
171	0.563107	0.0482386	0.0945839	NaN	NaN	0.120631	NaN	NaN	0.00547894	NaN	NaN	NaN	NaN	NaN	NaN		171	0.16641	0.05838	0.25831	0.07903
174	0.563107	0.0482386	0.0945839	NaN	NaN	0.120631	NaN	NaN	0.00547894	NaN	NaN	NaN	NaN	NaN	NaN		174	0.16641	0.05838	0.25831	0.07903
	Apical
0	1	1	1	1	1	1	1	1	1	1	1	1	1	1	1
3	1.00601	1.08479	1.03008	NaN	NaN	NaN	NaN	NaN	NaN	NaN	NaN	NaN	NaN	NaN	NaN
6	1.00601	1.05429	1.06465	NaN	NaN	NaN	NaN	NaN	NaN	NaN	NaN	NaN	NaN	NaN	NaN
9	0.994593	1.00247	1.03489	NaN	NaN	NaN	NaN	NaN	NaN	0.666768	0.940269	1.33708	0.840369	1.02988	0.926154
12	0.994593	0.946413	0.998155	NaN	NaN	NaN	NaN	NaN	NaN	0.60704	0.940269	1.35678	0.565765	0.897804	0.768559
15	0.828777	0.946413	1.05695	NaN	NaN	NaN	NaN	NaN	NaN	0.520292	0.910072	1.40697	0.341718	0.765164	0.549724
18	0.812556	0.939009	1.02655	0.788098	0.68888	0.742269	0.537984	0.615905	1.32845	0.457872	0.815391	1.41576	0.259262	0.75	0.358162
21	0.812556	0.904107	1.00682	0.762362	0.386061	0.742269	0.471637	0.59569	1.34015	0.395652	0.77125	1.40828	0.211901	0.597669	0.27634
24	0.801742	0.849462	0.921639	0.606885	0.259269	0.676975	0.423681	0.363689	1.3417	0.275701	0.61109	1.40828	0.187974	0.422248	0.17162
27	0.79213	0.885246	0.795156	0.504572	0.129228	0.681702	0.423681	0.363689	1.32134	0.232527	0.61109	1.29898	0.153251	0.289949	0.0912147
30	0.778312	0.755332	0.709416	0.316384	0.0674472	0.689092	0.423681	0.303421	1.30932	0.218368	0.410238	1.29898	0.140247	0.185152	0.0832351
33	0.657254	0.660497	0.591274	0.184003	0.0356467	0.722741	0.402461	0.253921	1.29263	0.188454	0.346243	1.31101	0.126381	0.127206	0.026244
36	0.650946	0.647629	0.540985	0.0961079	0.0392939	0.695161	0.375726	0.253921	1.16226	0.185563	0.346243	1.19504	0.115093	0.0703954	0.0195548
39	0.644338	0.577649	0.473933	0.0390642	0.0218775	0.695161	0.374593	0.146233	1.03222	0.180376	0.333442	1.04969	0.108344	0.0527385	0.00244291
42	0.658756	0.453376	0.439124	0.031004	NaN	0.676314	0.319846	0.0785936	0.9277	0.159338	0.172628	0.873176	0.103557	0.030669	NaN
45	0.663262	0.435748	0.289541	0.0158111	NaN	0.672949	0.308811	0.0672575	0.807964	0.151263	0.172628	0.691669	0.12908	NaN	NaN
48	0.660859	0.421823	0.205727	NaN	NaN	0.686408	0.29226	0.0198382	0.659768	0.144081	0.14309	0.4687	0.12908	NaN	NaN
51	0.598378	0.338622	0.196663	NaN	NaN	0.658809	0.272455	0.0241848	0.463808	0.138199	0.141122	0.314815	0.121842	NaN	NaN
54	0.598378	0.311475	0.185756	NaN	NaN	0.37484	0.224499	0.0241848	0.327881	0.138398	0.116673	0.236875	0.116196	NaN	NaN
57	0.598378	0.311475	0.185756	NaN	NaN	0.37484	0.164237	0.00736621	0.222295	0.123841	0.119134	0.176517	0.102698	NaN	NaN
60	0.577951	0.152653	0.185756	NaN	NaN	0.37484	0.147404	0.00434663	0.155474	0.134012	0.143583	0.160806	0.115462	NaN	NaN
63	0.559327	0.145778	0.185756	NaN	NaN	0.404442	0.164523	0	0.114173	0.146874	0.143583	0.138671	0.106504	NaN	NaN
66	0.502854	0.145778	0.186558	NaN	NaN	0.404442	0.147968	NaN	0.0760612	0.131418	0.143583	0.128882	0.0930063	NaN	NaN
69	0.486633	0.145778	0.181023	NaN	NaN	0.404442	0.115999	NaN	0.0758981	0.131418	0.143583	0.0819305	0.075459	NaN	NaN
72	0.49264	0.145778	0.207972	NaN	NaN	0.42329	0.11911	NaN	0.0592141	0.131418	0.143583	0.0591101	0.0425774	NaN	NaN
75	0.422649	0.139256	0.187279	NaN	NaN	0.42329	0.0744092	NaN	0.0454731	0.131418	0.143583	0.0548065	0.0425774	NaN	NaN
78	0.422649	0.139256	0.187279	NaN	NaN	0.475104	0.097326	NaN	0.0467827	0.134709	0.143583	0.0466393	0.0379139	NaN	NaN
81	0.422649	0.139256	0.187279	NaN	NaN	0.471739	0.0775206	NaN	0.0507066	0.134709	0.143583	0.0466393	0.0379139	NaN	NaN
84	0.432863	0.139256	0.187279	NaN	NaN	0.471739	0.0775206	NaN	0.045147	0.139297	0.143911	0.038472	0.0379139	NaN	NaN
87	0.357765	0.139256	0.167308	NaN	NaN	0.471739	0.0646496	NaN	0.0392562	0.14877	0.150314	0.0397173	0.0379139	NaN	NaN
90	0.357765	0.139256	0.167308	NaN	NaN	0.48586	0.0290008	NaN	0.0363133	0.141989	0.144238	0.0314869	0.033864	NaN	NaN
93	0.357765	0.152653	0.130895	NaN	NaN	0.467033	0.0323943	NaN	0.0363133	0.152557	0.144238	0	0.033864	NaN	NaN
96	0.357765	0.129385	0.115175	NaN	NaN	0.467033	0.00933851	NaN	0.0345144	0.138799	0.144238	NaN	0.0282218	NaN	NaN
99	0.357765	0.129385	0.106031	NaN	NaN	0.30552	0.00933851	NaN	0.0345144	0.135905	0.144238	NaN	0.0282218	NaN	NaN
102	0.327726	0.129385	0.0969682	NaN	NaN	0.318298	0.00367983	NaN	0.0345144	0.129026	0.144238	NaN	0.0282218	NaN	NaN
105	0.333433	0.129385	0.0815688	NaN	NaN	0.318298	0	NaN	0.0345144	0.123643	0.144238	NaN	0.0246612	NaN	NaN
108	0.437669	0.129385	0.0807668	NaN	NaN	0.318298	NaN	NaN	0.0378663	0.124937	0.16918	NaN	0.0246612	NaN	NaN
111	0.437669	0.129385	0.0807668	NaN	NaN	0.322344	NaN	NaN	0.0328786	0.11098	0.164423	NaN	0.0246612	NaN	NaN
114	0.437669	0.129385	0.0742701	NaN	NaN	0.322344	NaN	NaN	0.0296874	0.0971175	0.164423	NaN	0.0246612	NaN	NaN
117	0.437669	0.129385	0.0742701	NaN	NaN	0.331097	NaN	NaN	0.0296874	0.106492	0.176404	NaN	0.0207354	NaN	NaN
120	0.437669	0.129385	0.0713025	NaN	NaN	0.331097	NaN	NaN	0.0296874	0.0954229	0.176404	NaN	0.0187744	NaN	NaN
123	0.437669	0.129385	0.0713025	NaN	NaN	0.325028	NaN	NaN	0.0292785	0.0856504	0.176404	NaN	0.0310447	NaN	NaN
126	0.452688	0.129385	0.0713025	NaN	NaN	0.322344	NaN	NaN	0.0292785	0.0751833	0.176404	NaN	0.0310447	NaN	NaN
129	0.558126	0.129385	0.0713025	NaN	NaN	0.327732	NaN	NaN	0.0233098	0.0669065	0.20348	NaN	0.0310447	NaN	NaN
132	0.558126	0.129385	0.0668912	NaN	NaN	0.327732	NaN	NaN	0.0265814	0.0508513	0.178699	NaN	0.0310447	NaN	NaN
135	0.558126	0.129385	0.0668912	NaN	NaN	0.304839	NaN	NaN	0.0261724	0.0438743	0.178699	NaN	0.0334951	NaN	NaN
138	0.56143	0.129385	0.0668912	NaN	NaN	0.358016	NaN	NaN	0.031569	0.02792	0.16393	NaN	0.031534	NaN	NaN
141	0.570742	0.129385	0.0668912	NaN	NaN	0.358016	NaN	NaN	0.0253545	0.0253262	0.159666	NaN	0.031534	NaN	NaN
144	0.574647	0.0504142	0.0668912	NaN	NaN	0.358016	NaN	NaN	0.0166839	0.0253262	0.164917	NaN	0.0292041	NaN	NaN
147	0.574647	0.0504142	0.0668912	NaN	NaN	0.358016	NaN	NaN	0.0131665	0.0214386	0.176076	NaN	0.0292041	NaN	NaN
150	0.589066	0.0504142	0.0546198	NaN	NaN	0.493951	NaN	NaN	0.007361	0.0182483	0.176076	NaN	0.0260124	NaN	NaN
153	0.619706	0.0504142	0.0546198	NaN	NaN	0.515482	NaN	NaN	0.007361	0.0182483	0.176076	NaN	0.0299382	NaN	NaN
156	0.619706	0.0504142	0.0546198	NaN	NaN	0.52087	NaN	NaN	0.00294537	0.0182483	0.147852	NaN	0.0284665	NaN	NaN
159	0.619706	0.0504142	0.0546198	NaN	NaN	0.564593	NaN	NaN	0.00294537	NaN	NaN	NaN	NaN	NaN	NaN
162	0.619706	0.0504142	0.0546198	NaN	NaN	0.564593	NaN	NaN	0.00179887	NaN	NaN	NaN	NaN	NaN	NaN
165	0.619706	0.0504142	0.0546198	NaN	NaN	0.564593	NaN	NaN	0.00220781	NaN	NaN	NaN	NaN	NaN	NaN
168	0.619706	0.0504142	0.0546198	NaN	NaN	0.564593	NaN	NaN	0.00220781	NaN	NaN	NaN	NaN	NaN	NaN
171	0.619706	0.0504142	0.0546198	NaN	NaN	0.564593	NaN	NaN	0.00220781	NaN	NaN	NaN	NaN	NaN	NaN
174	0.619706	0.0504142	0.0546198	NaN	NaN	0.564593	NaN	NaN	0.00220781	NaN	NaN	NaN	NaN	NaN	NaN

## Sheet: Figure 1f
Raw data are the same as Fig1c. Refer to Fig.1c Sheet for detailed sample
Condition/Success rate	Basal + Apical successful	Basal successful	Unsuccessful
Control	100	0	0
WT-ND	100	0	0
NSC23766	53.33	--	46.67
SBB (Blebbistatin)	42.86	14.28	42.86
SMIFH2	60	--	40

## Sheet: Figure 2a
Line Scan Profile for representative images. 1 pixel = 0.06 μm
WT; n = 41					200 micro Molar NSC-23766; n = 17
Position (micron)	Myosin (a.u)	E-Cadherin (a.u)			Position (micron)	Myosin (a.u)	E-Cadherin (a.u)
0	334.05	234.926			0	352.605	105.948
0.06	338.055	240.846			0.0659	354.339	105.42
0.12	341.361	238.253			0.1318	358.702	105.421
0.18	344.262	234.278			0.1977	359.942	105.227
0.24	346.795	222.749			0.2636	358.351	104.995
0.3	348.382	210.895			0.3295	350.619	104.727
0.36	349.943	199.301			0.3954	337.649	104.435
0.42	350.957	192.719			0.4613	322.513	104.339
0.48	350.983	189.317			0.5272	309.661	104.45
0.54	350.067	191.151			0.5931	303.466	104.639
0.6	348.73	191.9			0.659	306	104.87
0.66	347.819	192.536			0.7249	316.332	104.889
0.72	348.928	190.053			0.7908	330.519	104.795
0.78	352.513	185.652			0.8567	343.106	104.7
0.84	357.97	184.248			0.9226	349.319	104.658
0.9	363.786	190.246			0.9885	347.318	104.891
0.96	368.698	198.979			1.0544	337.638	105.338
1.02	372.082	209.437			1.1203	322.402	105.692
1.08	374.357	220.509			1.1862	304.855	105.81
1.14	376.028	226.534			1.2521	287.876	105.585
1.2	377.603	224.88			1.318	273.02	105.492
1.26	379.557	216.803			1.3839	260.964	105.509
1.32	382.019	207.311			1.4498	251.615	105.442
1.38	385.448	196.454			1.5157	244.686	105.651
1.44	390.136	185.819			1.5816	239.722	106.141
1.5	395.625	178.15			1.6475	236.563	106.406
1.56	400.978	173.823			1.7134	235.486	106.115
1.62	405.514	170.868			1.7793	237.41	105.916
1.68	409.495	171.642			1.8452	243.658	105.556
1.74	414.939	174.049			1.9111	256.045	105.303
1.8	424.026	176.019			1.977	275.172	105.143
1.86	436.553	176.337			2.0429	299.124	105.287
1.92	450.337	174.702			2.1088	324.159	105.359
1.98	462.516	173.097			2.1747	345.966	105.567
2.04	470.175	172.901			2.2406	360.682	106.043
2.1	472.089	174.667			2.3065	366.398	106.652
2.16	470.289	175.558			2.3724	364.647	107.419
2.22	467.596	175.566			2.4383	359.364	108.006
2.28	464.554	171.54			2.5042	354.352	108.265
2.34	459.692	167.835			2.5701	351.916	108.281
2.4	451.285	164.213			2.636	353.079	107.798
2.46	437.903	166.017			2.7019	357.443	107.01
2.52	419.53	168.873			2.7678	362.962	106.609
2.58	398.575	173.222			2.8337	367.191	106.483
2.64	378.934	177.423			2.8996	368.652	106.261
2.7	364.104	180.996			2.9655	367.084	106.205
2.76	355.954	183.965			3.0314	363.669	106.323
2.82	354.54	186.904			3.0973	360.873	106.483
2.88	357.919	189.951			3.1632	360.3	106.353
2.94	362.74	192.134			3.2291	361.925	106.455
3	365.446	191.317			3.295	364.222	106.885
3.06	364.098	192.106			3.3609	364.437	107.082
3.12	359.057	196.165			3.4268	359.968	107.049
3.18	352.177	201.041			3.4927	350.965	107.237
3.24	346.243	202.806			3.5586	340.056	107.292
3.3	343.789	205.883			3.6245	330.362	106.884
3.36	345.908	204.991			3.6904	324.204	106.613
3.42	351.899	204.896			3.7563	323.182	106.746
3.48	360.316	205.332			3.8222	327.465	107.181
3.54	370.228	211.252			3.8881	335.852	107.422
3.6	380.591	219.17			3.954	346.252	108.033
3.66	390.58	236.603			4.0199	356.454	108.694
3.72	399.643	253.748			4.0858	363.412	109.118
3.78	408.138	262.108			4.1517	365.395	109.333
3.84	415.264	255.892			4.2176	362.055	109.491
3.9	420.009	244.614			4.2835	355.612	109.221
3.96	421.257	222.493			4.3494	349.489	108.491
4.02	418.164	198.469			4.4153	347.41	107.843
4.08	409.421	184.251			4.4812	350.023	106.926
4.14	395.08	182.695			4.5471	355.633	106.22
4.2	376.418	183.021			4.613	360.774	105.698
4.26	355.204	182.453			4.6789	362.636	105.907
4.32	333.453	179.907			4.7448	359.396	105.271
4.38	313.624	176.502			4.8107	351.68	105.278
4.44	297.556	171.048			4.8766	341.858	104.862
4.5	286.27	166.607			4.9425	332.495	104.966
4.56	280.052	163.121			5.0084	324.8	104.496
4.62	278.203	160.684			5.0743	319.688	104.989
4.68	279.221	156.624			5.1402	317.38	104.765
4.74	281.207	153.477			5.2061	317.509	105.2
4.8	282.285	152.328			5.272	319.095	105.005
4.86	281.025	153.496			5.3379	321.002	105.259
4.92	277.234	154.911			5.4038	321.855	104.846
4.98	271.638	158.065			5.4697	320.462	104.769
5.04	265.717	159.516			5.5356	315.793	104.197
5.1	260.894	157.906			5.6015	307.912	104.146
5.16	258.375	155.67			5.6674	297.788	103.989
5.22	258.392	153.11			5.7333	286.192	104.55
5.28	260.182	148.48			5.7992	274.063	104.998
5.34	262.013	145.092			5.8651	262.66	105.481
5.4	262.576	144.757			5.931	253.021	105.575
5.46	261.199	145.209			5.9969	245.378	105.714
5.52	257.994	146.727			6.0628	240.165	105.63
5.58	253.849	149.198			6.1287	237.294	105.524
5.64	250.403	150.506			6.1946	236.358	105.844
5.7	248.655	151.011			6.2605	236.492	106.471
5.76	248.984	151.201			6.3264	237.315	107.248
5.82	251.007	150.762			6.3923	238.491	107.587
5.88	253.93	150.835			6.4582	240.317	107.998
5.94	256.788	151.879			6.5241	242.573	107.857
6	259.231	152.131			6.59	245.312	107.385
6.06	260.821	151.603			6.6559	248.231	106.854
6.12	261.776	150.233			6.7218	251.112	106.619
6.18	262.531	148.545			6.7877	253.138	106.436
6.24	263.197	146.907			6.8536	254.253	107.126
6.3	263.675	145.258			6.9195	254.836	108.357
6.36	264.357	143.859			6.9854	255.727	109.747
6.42	264.986	142.811			7.0513	257.068	111.009
6.48	265.387	144.024			7.1172	259.118	112.059
6.54	265.758	145.416			7.1831	261.48	112.206
6.6	266.361	147.178			7.249	263.021	111.702
6.66	266.953	148.803			7.3149	262.454	110.833
6.72	268.014	150.674			7.3808	260.057	110.285
6.78	269.731	151.332			7.4467	256.537	109.862
6.84	271.809	154.349			7.5126	253.006	109.753
6.9	273.634	158.165			7.5785	250.424	109.934
6.96	274.85	161.241			7.6444	249.637	110.354
7.02	274.7	163.58			7.7103	250.146	110.861
7.08	272.67	164.633			7.7762	251.09	111.718
7.14	269.194	162.9			7.8421	251.292	112.255
7.2	264.837	159.894			7.908	250.581	112.372
7.26	260.645	156.669			7.9739	248.425	112.265
7.32	257.482	153.539			8.0398	244.628	111.672
7.38	255.634	151.308			8.1057	239.125	110.73
7.44	254.506	151.402			8.1716	232.997	110.121
7.5	253.678	153.552			8.2375	226.919	109.736
7.56	252.704	158.411			8.3034	222.611	109.11
7.62	251.757	163.414			8.3693	222.163	108.493
7.68	251.239	167.399			8.4352	227.822	107.884
7.74	251.477	170.69			8.5011	240.142	107.114
7.8	252.858	171.224			8.567	258.685	106.401
7.86	255.049	167.381			8.6329	281.596	105.836
7.92	257.146	161.465			8.6988	306.051	105.43
7.98	258.634	156.501			8.7647	328.328	105.03
8.04	259.586	152.133			8.8306	345.633	104.786
8.1	260.013	148.189			8.8965	356.536	104.584
8.16	260.042	146.226			8.9624	360.919	104.597
8.22	259.798	148.412			9.0283	359.346	104.765
8.28	259.297	150.87			9.0942	353.615	104.811
8.34	258.732	152.357			9.1601	345.892	104.704
8.4	258.045	153.847			9.226	338.202	104.732
8.46	257.523	156.43			9.2919	331.917	104.753
8.52	257.656	159.483			9.3578	328.393	104.81
8.58	258.946	162.069			9.4237	327.855	104.98
8.64	261.225	162.698			9.4896	329.564	105.199
8.7	264.39	163.547			9.5555	332.055	105.339
8.76	268.026	164.295			9.6214	333.775	105.359
8.82	271.799	161.718			9.6873	333.398	105.186
8.88	275.284	159.21			9.7532	330.554	105.085
8.94	278.113	159.118			9.8191	325.368	105.174
9	279.849	158.821			9.885	318.402	104.988
9.06	280.523	157.028			9.9509	310.406	104.726
9.12	280.361	157.04			10.0168	301.752	104.705
9.18	279.774	157.151			10.0827	292.124	104.643
9.24	279.509	156.943			10.1486	281.548	104.606
9.3	280.459	155.234			10.2145	270.423	104.596
9.36	282.482	154.019			10.2804	259.733	104.64
9.42	284.755	152.911			10.3463	250.785	104.367
9.48	286.352	152.029			10.4122	245.341	103.98
9.54	286.765	151.925			10.4781	244.379	103.63
9.6	285.694	153.464			10.544	247.335	103.539
9.66	283.695	154.571			10.6099	252.404	103.546
9.72	281.981	157.531			10.6758	257.558	103.808
9.78	281.393	161.353			10.7417	260.856	104.237
9.84	281.775	163.099			10.8076	261.129	104.598
9.9	282.879	166.541			10.8735	259.098	105.017
9.96	285.029	170.514			10.9394	256.688	105.243
10.02	288.054	172.845			11.0053	255.646	105.308
10.08	291.7	173.455			11.0712	257.021	105.294
10.14	295.868	171.853			11.1371	260.872	105.153
10.2	300.078	167.827			11.203	265.927	104.738
10.26	303.229	165.018			11.2689	270.117	104.548
10.32	304.313	161.88			11.3348	272.076	104.25
10.38	303.052	159.688			11.4007	271.318	103.936
10.44	300.066	159.275			11.4666	268.361	103.921
10.5	296.496	159.938			11.5325	264.577	104.038
10.56	293.321	160.111			11.5984	261.386	103.97
10.62	291.731	161.2			11.6643	259.271	103.927
10.68	292.415	162.328			11.7302	258.325	103.937
10.74	295.055	163.726			11.7961	258.573	103.775
10.8	299.18	164.233			11.862	259.861	103.729
10.86	304.502	164.835			11.9279	262.37	103.71
10.92	311.244	162.475			11.9938	266.466	103.789
10.98	319.786	156.979			12.0597	272.143	103.86
11.04	330.912	152.883			12.1256	278.324	103.821
11.1	343.944	148.196			12.1915	283.592	103.589
11.16	357.344	143.705			12.2574	286.79	103.464
11.22	368.722	140.44			12.3233	287.463	103.474
11.28	376.057	140.314			12.3892	285.536	103.633
11.34	377.935	142.473			12.4551	281.918	103.906
11.4	375.253	150.031			12.521	277.682	104.226
11.46	370.276	160.721			12.5869	273.276	104.52
11.52	365.267	171.514			12.6528	268.979	104.666
11.58	361.641	178.704			12.7187	265.578	104.65
11.64	359.602	181.658			12.7846	263.622	104.681
11.7	358.911	179.167			12.8505	263.364	104.877
11.76	358.895	171.561			12.9164	265.078	104.892
11.82	358.924	165.865			12.9823	268.253	104.883
11.88	358.694	163.082			13.0482	271.184	104.747
11.94	358.305	162.68			13.1141	272.423	104.665
12	357.094	163.098			13.18	271.299	104.424
12.06	354.532	164.617			13.2459	267.759	104.386
12.12	350.775	166.324			13.3118	262.726	104.457
12.18	346.146	170.613			13.3777	258.375	104.711
12.24	341.26	171.494			13.4436	256.605	104.721
12.3	336.449	173.488			13.5095	258.43	104.678
12.36	331.061	178.612			13.5754	263.946	104.64
12.42	324.253	181.188			13.6413	271.985	104.502
12.48	315.947	179.151			13.7072	280.181	104.148
12.54	306.295	178.73			13.7731	286.137	103.87
12.6	296.435	178.683			13.839	288.253	103.636
12.66	288.437	174.274			13.9049	285.743	103.253
12.72	283.291	171.772			13.9708	279.546	103.096
12.78	280.618	173.37			14.0367	271.681	103.185
12.84	279.569	179.142			14.1026	264.361	103.157
12.9	278.94	182.809			14.1685	258.763	103.267
12.96	277.216	186.936			14.2344	255.558	103.502
13.02	274.362	190.1			14.3003	254.479	103.636
13.08	271.082	189.483			14.3662	254.886	103.578
13.14	268.414	183.637			14.4321	256.013	103.639
13.2	267.366	177.705			14.498	258.009	103.715
13.26	268.914	173.818			14.5639	261.079	103.825
13.32	272.74	173.081			14.6298	264.847	103.8
13.38	278.394	175.593			14.6957	268.519	103.732
13.44	284.765	178.665			14.7616	270.864	103.513
13.5	290.521	185.151			14.8275	270.774	103.193
13.56	294.818	189.874			14.8934	267.913	102.939
13.62	297.51	189.396			14.9593	263.098	102.766
13.68	298.595	188.287			15.0252	257.41	102.625
13.74	298.574	189.557			15.0911	252.965	102.598
13.8	298.097	190.244			15.157	251.645	102.99
13.86	297.299	190.025			15.2229	253.992	103.14
13.92	296.649	192.019			15.2888	259.546	103.119
13.98	296.392	194.589			15.3547	267.417	103.308
14.04	296.911	197.591			15.4206	275.462	103.35
14.1	298.355	198.754			15.4865	281.254	102.971
14.16	300.65	201.35			15.5524	283.751	102.771
14.22	303.047	200.789			15.6183	282.791	102.747
14.28	304.81	198.036			15.6842	279.41	102.566
14.34	305.2	192.45			15.7501	275.285	102.548
14.4	304.111	186.461			15.816	271.985	102.463
14.46	302.082	180.594			15.8819	270.021	102.434
14.52	300.055	175.802			15.9478	269.56	102.413
14.58	299.024	171.374			16.0137	269.776	102.604
14.64	299.283	168.96			16.0796	269.84	102.636
14.7	300.377	167.598			16.1455	269.24	102.713
14.76	301.486	165.253			16.2114	268.069	102.82
14.82	301.742	163.019			16.2773	266.047	102.78
14.88	300.405	161.711			16.3432	263.047	102.499
14.94	297.72	160.692			16.4091	259.257	102.449
15	294.621	159.328			16.475	255.16	102.636
15.06	291.862	158.456			16.5409	250.742	102.795
15.12	289.698	157.223			16.6068	246.23	103.004
15.18	288.4	154.508			16.6727	242.169	103.298
15.24	287.606	149.962			16.7386	239.023	103.795
15.3	286.691	144.064			16.8045	236.517	104.51
15.36	285.438	138.914			16.8704	234.573	105.479
15.42	284.14	135.848			16.9363	233.187	106.848
15.48	282.795	133.825			17.0022	231.926	108.174
15.54	281.903	133.707			17.0681	230.142	109.198
15.6	281.352	135.593			17.134	227.779	109.753
15.66	280.702	138.752			17.1999	225.044	110.118
15.72	279.604	142.171			17.2658	222.101	110.16
15.78	278.174	145.499			17.3317	219.376	110.179
15.84	275.989	148.351			17.3976	217.196	110.472
15.9	273.533	152.184			17.4635	215.563	110.816
15.96	271.274	153.086			17.5294	213.976	110.81
16.02	269.439	151.617			17.5953	212.155	110.394
16.08	267.657	148.584			17.6612	209.855	109.915
16.14	266.149	145.083			17.7271	206.999	109.46
16.2	264.74	140.082			17.793	203.845	109.348
16.26	263.511	136.212			17.8589	201.303	109.294
16.32	262.526	135.62			17.9248	199.817	109.448
16.38	262.019	136.039			17.9907	199.44	109.8
16.44	261.62	135.927			18.0566	199.951	109.771
16.5	261.248	135.888			18.1225	200.793	109.815
16.56	260.872	136.47			18.1884	201.194	110.506
16.62	260.641	135.446			18.2543	200.921	111.254
16.68	260.483	133.838			18.3202	200.134	111.814
16.74	260.498	132.153			18.3861	199.215	112.356
16.8	260.622	130.595			18.452	198.531	112.34
16.86	260.954	129.737			18.5179	198.093	112.106
16.92	261.365	129.074			18.5838	197.52	112.297
16.98	262.297	128.904			18.6497	196.533	112.858
17.04	263.891	129.145			18.7156	194.999	113.832
17.1	265.74	129.787			18.7815	193.058	114.964
17.16	267.05	130.202			18.8474	191.197	116.192
17.22	267.521	130.485			18.9133	189.853	118.001
17.28	266.787	131.455			18.9792	189.207	120.085
17.34	265.294	132.948			19.0451	189.052	122.189
17.4	263.934	133.346			19.111	189.045	124.055
17.46	263.28	133.109			19.1769	188.715	124.72
17.52	263.178	133.136			19.2428	188.008	123.325
17.58	263.406	134.063			19.3087	187.229	120.526
17.64	263.306	135.118			19.3746	186.888	117.386
17.7	262.656	136.499			19.4405	187.364	115.019
17.76	261.779	137.623			19.5064	188.885	114.268
17.82	261.466	138.883			19.5723	191.454	114.931
17.88	262.203	138.047			19.6382	194.635	116.334
17.94	264.2	137.046			19.7041	198.026	117.1
18	267.005	136.051			19.77	201.476	116.644
18.06	269.96	134.648			19.8359	204.721	115.045
18.12	272.402	132.565			19.9018	207.229	112.838
18.18	273.917	130.588			19.9677	208.842	110.616
18.24	274.507	128.676			20.0336	209.569	109.397
18.3	274.262	127.489			20.0995	209.367	108.951
18.36	273.406	127.349			20.1654	208.855	109.03
18.42	272.002	128.2			20.2313	208.709	109.864
18.48	269.935	131.504			20.2972	209.284	111.376
18.54	267.107	135.368			20.3631	210.917	112.448
18.6	264.001	139.094			20.429	213.714	113.283
18.66	261.06	140.67			20.4949	217.029	113.789
18.72	258.724	141.773			20.5608	220.347	113.506
18.78	257.69	142.01			20.6267	223.069	112.686
18.84	258.248	141.336			20.6926	224.384	112.124
18.9	259.808	143.024			20.7585	224.134	112.064
18.96	261.633	144.675			20.8244	223.049	112.449
19.02	263.055	144.706			20.8903	222.103	113.272
19.08	263.409	142.264			20.9562	222.272	113.699
19.14	262.403	138.65			21.0221	224.447	113.887
19.2	260.504	133.524			21.088	229.134	113.916
19.26	258.348	131.086			21.1539	236.89	113.988
19.32	256.438	131.275			21.2198	247.949	114.06
19.38	255.096	133.688			21.2857	261.708	114.19
19.44	254.353	136.918			21.3516	276.388	114.121
19.5	253.91	137.579			21.4175	289.667	113.607
19.56	253.664	136.546			21.4834	299.113	112.721
19.62	253.533	134.426			21.5493	303.668	111.568
19.68	253.404	131.339			21.6152	304.761	110.349
19.74	253.433	129.021			21.6811	305.075	109.682
19.8	253.921	127.667			21.747	307.117	109.504
19.86	254.618	127.028			21.8129	311.689	109.521
19.92	255.504	127.422			21.8788	317.876	109.982
19.98	256.41	129.259			21.9447	323.459	110.743
20.04	256.951	130.748			22.0106	326.831	110.951
20.1	256.743	132.981			22.0765	327.398	110.829
20.16	256.199	135.254			22.1424	325.821	110.489
20.22	255.699	135.805			22.2083	322.991	109.964
20.28	255.714	134.561			22.2742	319.454	109.407
20.34	256.602	135.325			22.3401	315.452	109.2
20.4	258.443	135.817			22.406	311.401	109.079
20.46	260.352	135.18			22.4719	307.999	109.174
20.52	261.31	133.953			22.5378	305.532	109.564
20.58	260.849	133.381			22.6037	304.429	110.695
20.64	259.137	131.228			22.6696	305.17	112.464
20.7	256.413	129.332			22.7355	307.308	114.972
20.76	253.665	130.537			22.8014	310.212	117.239
20.82	252.226	132.772			22.8673	314.333	119.143
20.88	252.686	133.566			22.9332	319.963	120.557
20.94	254.865	133.741			22.9991	326.427	122.304
21	258.578	134.277			23.065	332.912	124.519
21.06	263.25	132.942			23.1309	338.719	127.279
21.12	267.623	131.001			23.1968	342.932	129.177
21.18	271.116	130.869			23.2627	344.843	129.777
21.24	273.864	130.852			23.3286	344.827	128.609
21.3	276.18	130.681			23.3945	343.758	125.72
21.36	278.282	131.262			23.4604	342.01	122.533
21.42	280.532	133.328			23.5263	339.818	120.032
21.48	282.762	133.799			23.5922	337.781	118.575
21.54	284.396	134.167			23.6581	336.156	117.11
21.6	284.902	134.53			23.724	334.993	115.751
21.66	284.125	133.936			23.7899	334.097	113.873
21.72	282.394	132.234			23.8558	332.664	112.067
21.78	280.511	131.095			23.9217	329.848	109.981
21.84	279.17	130.722			23.9876	324.72	108.525
21.9	278.391	130.621			24.0535	317.241	107.562
21.96	278.161	131.229			24.1194	308.51	106.814
22.02	278.323	133.394			24.1853	300.168	106.26
22.08	278.288	136.813			24.2512	293.123	105.907
22.14	277.635	140.001			24.3171	288.367	105.667
22.2	276.843	141.757			24.383	286.562	105.6
22.26	275.764	142.638			24.4489	287.511	105.684
22.32	274.652	140.832			24.5148	290.743	105.751
22.38	273.814	138.003			24.5807	295.94	106.241
22.44	273.58	134.988			24.6466	302.428	106.658
22.5	273.713	134.721			24.7125	308.455	106.58
22.56	274.825	136.873			24.7784	312.462	106.224
22.62	276.357	139.991			24.8443	313.586	105.711
22.68	277.715	144.772			24.9102	311.852	105
22.74	278.107	148.313			24.9761	307.746	104.39
22.8	277.566	150.935			25.042	302.925	104.108
22.86	275.86	150.238			25.1079	299.308	104.761
22.92	273.492	151.614			25.1738	298.159	105.166
22.98	271.323	151.054			25.2397	299.559	105.396
23.04	270.472	149.286			25.3056	303.223	105.533
23.1	271.078	145.5			25.3715	308.34	105.822
23.16	272.888	142.42			25.4374	313.941	105.294
23.22	275.476	139.224			25.5033	318.939	105.098
23.28	278.047	137.084			25.5692	322.434	105.092
23.34	279.68	136.873			25.6351	323.768	105.135
23.4	280.012	138.472			25.701	322.591	105.049
23.46	279.219	140.341			25.7669	318.916	105.222
23.52	277.493	139.994			25.8328	313.617	105.387
23.58	275.272	140.891			25.8987	308.249	105.501
23.64	273.084	143.154			25.9646	304.099	105.519
23.7	271.223	145.851			26.0305	302.175	105.347
23.76	269.765	148.005			26.0964	302.542	105.057
23.82	268.867	150.058			26.1623	304.46	104.928
23.88	268.376	150.667			26.2282	307.054	104.751
23.94	268.195	150.561			26.2941	309.172	104.586
24	268.187	150.008			26.36	309.537	104.683
24.06	268.184	150.121			26.4259	307.731	104.794
24.12	268.108	152.492			26.4918	304.153	104.701
24.18	268.347	154.534			26.5577	299.479	104.696
24.24	269.076	157.098			26.6236	295.187	104.815
24.3	270.333	160.802			26.6895	292.784	104.525
24.36	272.155	161.429			26.7554	292.827	104.309
24.42	274.471	159.201			26.8213	294.952	104.347
24.48	276.486	157.309			26.8872	298.524	104.435
24.54	277.566	154.452			26.9531	302.319	104.467
24.6	277.506	149.473			27.019	304.772	104.789
24.66	276.243	147.761			27.0849	304.885	104.869
24.72	274.059	146.715			27.1508	302.442	104.784
24.78	271.982	145.571			27.2167	297.348	104.716
24.84	270.56	144.589			27.2826	290.409	104.782
24.9	270.099	144.593			27.3485	283.576	104.599
24.96	270.539	145.54			27.4144	279.059	104.641
25.02	271.182	150.968			27.4803	278.234	104.676
25.08	271.032	159.153			27.5462	280.9	104.666
25.14	269.931	165.458			27.6121	285.639	104.528
25.2	268.11	168.649			27.678	290.054	104.451
25.26	266.213	169.746			27.7439	291.737	104.524
25.32	264.861	165.195			27.8098	289.092	104.652
25.38	264.533	157.297			27.8757	283.198	104.662
25.44	265.02	150.043			27.9416	276.657	104.624
25.5	265.504	144.478			28.0075	272.822	104.663
25.56	265.107	141.098			28.0734	273.961	104.65
25.62	263.731	139.546			28.1393	280.243	104.481
25.68	261.474	138.074			28.2052	288.847	104.141
25.74	258.908	139.062			28.2711	295.953	103.847
25.8	257.029	141.456			28.337	298.494	103.653
25.86	256.405	143.741			28.4029	296.1	103.491
25.92	256.861	146.819			28.4688	291.759	103.353
25.98	258.106	151.948			28.5347	289.655	103.445
26.04	259.498	154.209			28.6006	292.302	103.611
26.1	260.004	154.537			28.6665	299.46	103.722
26.16	259.39	154.364			28.7324	308.559	103.513
26.22	257.817	153.845			28.7983	315.756	103.535
26.28	255.498	151.641			28.8642	318.992	103.618
26.34	252.821	151.267			28.9301	318.722	103.612
26.4	250.353	151.631			28.996	316.783	103.6
26.46	247.923	152.216			29.0619	314.459	103.873
26.52	245.386	151.949			29.1278	312.149	103.858
26.58	243.071	153.118			29.1937	309.061	103.685
26.64	241.253	154.688			29.2596	304.536	103.693
26.7	240.144	155.827			29.3255	299.149	103.717
26.76	240.049	156.582			29.3914	295.172	103.467
26.82	241.021	156.538			29.4573	294.676	103.35
26.88	242.349	153.336			29.5232	298.644	103.444
26.94	243.593	150.225			29.5891	306.049	103.449
27	244.751	148.174			29.655	314.331	103.344
27.06	245.91	145.732			29.7209	320.69	103.428
27.12	246.828	144.55			29.7868	323.786	103.449
27.18	247.789	143.511			29.8527	323.674	103.447
27.24	248.791	140.456			29.9186	321.622	103.165
27.3	249.363	137.637			29.9845	319.508	102.996
27.36	249.089	136.827			30.0504	318.434	103.014
27.42	248.534	137.059			30.1163	318.501	103.014
27.48	247.839	138.671			30.1822	319.162	102.975
27.54	246.945	141.028			30.2481	319.679	103.197
27.6	245.841	143.596			30.314	319.063	103.297
27.66	244.827	147.329			30.3799	316.899	103.202
27.72	243.571	151.29			30.4458	313.419	103.262
27.78	242.009	153.806			30.5117	309.529	103.16
27.84	240.34	154.838			30.5776	306.363	103.058
27.9	238.994	153.145			30.6435	305.187	103.164
27.96	238.039	147.933			30.7094	306.31	103.12
28.02	237.684	143.033			30.7753	308.887	102.994
28.08	237.87	140.503			30.8412	311.222	102.97
28.14	238.587	139.293			30.9071	311.641	102.958
28.2	239.518	139.209			30.973	309.417	102.916
28.26	240.535	139.889			31.0389	305.554	102.942
28.32	241.531	140.136			31.1048	302.28	103.272
28.38	242.491	139.161			31.1707	301.477	103.499
28.44	243.087	138.294			31.2366	304.115	103.756
28.5	243.384	139.035			31.3025	308.933	103.874
28.56	243.147	138.904			31.3684	313.421	103.995
28.62	242.122	137.225			31.4343	315.132	103.752
28.68	240.383	136.165			31.5002	313.239	103.766
28.74	238.682	134.813			31.5661	308.302	103.895
28.8	237.158	134.568			31.632	302.581	104.164
28.86	236.21	136.151			31.6979	298.428	104.577
28.92	236.097	137.185			31.7638	296.918	105.267
28.98	236.914	137.894			31.8297	297.595	105.85
29.04	238.139	139.421			31.8956	299.148	106.301
29.1	239.695	138.412			31.9615	299.828	106.674
29.16	241.447	135.117			32.0274	298.307	107.038
29.22	243.275	133.269			32.0933	294.828	107.249
29.28	244.965	131.481			32.1592	290.439	107.433
29.34	246.472	129.613			32.2251	286.342	107.494
29.4	247.893	129.171			32.291	283.833	107.633
29.46	249.315	129.243			32.3569	283.994	107.656
29.52	251.06	128.675			32.4228	286.844	107.572
29.58	253.374	128.308			32.4887	292.047	108.172
29.64	256.215	128.47			32.5546	299.347	109.195
29.7	259.087	128.231			32.6205	307.553	110.172
29.76	261.416	129.608			32.6864	315.293	111.345
29.82	262.467	132.073			32.7523	321.368	112.763
29.88	261.98	136.451			32.8182	325.052	113.232
29.94	260.736	141.072			32.8841	326.055	113.059
30	259.547	144.85			32.95	325.912	112.608
30.06	259.055	146.69			33.0159	326.194	112.016
30.12	259.443	147.629			33.0818	327.768	111.469
30.18	260.341	146.503			33.1477	330.631	110.84
30.24	260.495	146.642			33.2136	333.861	110.139
30.3	259.233	150.524			33.2795	335.554	109.545
30.36	256.52	159.203			33.3454	334.488	108.923
30.42	253.278	167.947			33.4113	331.368	107.892
30.48	250.509	173.14			33.4772	327.625	107.103
30.54	248.907	175.133			33.5431	324.711	106.73
30.6	248.597	172.413			33.609	323.544	106.412
30.66	249.226	165.845			33.6749	324.485	105.889
30.72	250.021	159.437			33.7408	327.168	105.578
30.78	250.072	154.888			33.8067	331.02	105.411
30.84	249.588	151.755			33.8726	335.086	105.304
30.9	248.713	151.078			33.9385	338.671	105.311
30.96	248.007	151.353			34.0044	340.437	105.26
31.02	247.837	152.84			34.0703	337.947	105.036
31.08	248.926	156.043			34.1362	330.011	104.714
31.14	250.709	156.719			34.2021	317.556	104.372
31.2	252.859	154.108			34.268	302.474	104.334
31.26	254.622	149.767			34.3339	287.531	104.507
31.32	255.493	144.479			34.3998	275.503	104.873
31.38	254.827	140.189			34.4657	267.161	105.426
31.44	252.869	138.631			34.5316	261.728	105.946
31.5	250.32	139.012			34.5975	258.129	106.082
31.56	248.001	140.455			34.6634	255.402	106.247
31.62	246.475	140.824			34.7293	254.095	106.359
31.68	246.702	139.181			34.7952	255.394	106.342
31.74	248.924	136.579			34.8611	260.288	106.281
31.8	252.62	134.863			34.927	268.94	106.548
31.86	256.894	132.045			34.9929	280.658	107.275
31.92	260.755	130.392			35.0588	293.437	108.208
31.98	262.523	129.038			35.1247	305.518	109.115
32.04	261.491	128.887			35.1906	316.09	110.005
32.1	257.765	128.054			35.2565	325.057	110.357
32.16	252.222	128.861			35.3224	332.99	109.974
32.22	246.094	129.579			35.3883	340.823	109.008
32.28	241.309	131.908			35.4542	349.07	107.815
32.34	238.946	132.798			35.5201	357.68	106.72
32.4	239.038	135.163			35.586	365.668	105.993
32.46	240.833	137.804			35.6519	371.848	105.534
32.52	243.438	140.772			35.7178	376.002	105.472
32.58	245.354	140.747			35.7837	378.398	105.481
32.64	245.918	140.808			35.8496	378.847	105.259
32.7	245.254	139.264			35.9155	378.259	105.093
32.76	244.138	139.138			35.9814	377.63	105.332
32.82	243.272	139.187			36.0473	376.275	105.989
32.88	243.714	141.262			36.1132	373.373	106.959
32.94	245.702	143.099			36.1791	369.055	107.883
33	249.274	144.311			36.245	363.287	108.405
33.06	253.478	142.445			36.3109	356.532	108.359
33.12	257.499	140.218			36.3768	350.472	107.865
33.18	260.402	137.603			36.4427	346.374	107.253
33.24	262.041	136.111			36.5086	344.106	106.567
33.3	262.096	135.386			36.5745	342.88	106.02
33.36	261.387	135.476			36.6404	341.05	105.737
33.42	260.342	134.22			36.7063	336.299	105.649
33.48	259.464	133.569			36.7722	327.744	105.622
33.54	258.429	133.259			36.8381	316.685	105.802
33.6	257.382	133.641			36.904	305.747	106.047
33.66	256.047	132.862			36.9699	297.659	106.152
33.72	254.679	134.006			37.0358	295.02	105.869
33.78	253.399	135.486			37.1017	298.308	105.424
33.84	252.885	139.019			37.1676	305.894	105.078
33.9	253.241	142.494			37.2335	314.289	104.662
33.96	254.723	148.561			37.2994	320.633	104.351
	257.126	152.963			37.3653	323.156	104.316
	260.249	156.303			37.4312	321.552	104.372
	263.445	157.189			37.4971	316.329	104.42
	266.236	157.366			37.563	309.239	104.429
	268.205	156.736			37.6289	302.059	104.355
	269.892	154.231			37.6948	296.268	104.162
	269.825	159.218			37.7607	293.372	104.148
		0			37.8266	294.66	104.022
					37.8925	299.642	103.941
					37.9584	305.934	103.924
					38.0243	310.37	104.065
					38.0902	309.817	104.018
					38.1561	302.811	103.872
					38.222	291.223	103.795
					38.2879	279.46	103.78
					38.3538	271.347	103.642
					38.4197	268.541	103.631
					38.4856	272.033	103.856
					38.5515	276.333	104.106
					38.6174	283.466	104.358
					38.6833	281.923	104.85
					38.7492	355.638	105.225
					38.8151	337.054	105.667
					38.881	317.052	106.045
					38.9469	297.823	106.446
					39.0128	280.721	106.816
					39.0787	265.786	107.419
					39.1446	252.901	108.319
					39.2105	242.703	109.577
					39.2764	235.087	111.401
					39.3423	230.761	113.658
					39.4082	228.278	115.709
					39.4741	227.744	116.914
					39.54	229.063	118.602
					39.6059	231.715	117.276
					601

## Sheet: Figure 2b-c
Each row represents one extrusion event
The plot values are (Mean-bg)/(p90-bg)
WT						NSC-23766
Caspase	Mean Myosin Intensity	p90 Myosin intensity	Background	(Mean-bg)/(p90-bg)		Caspase	Mean Myosin Intensity	p90 Myosin intensity	Background	(Mean-bg)/(p90-bg)
316.79	384.038	497.344	224.253	0.5851		28.9314	278.688	325.294	217.275	0.568545
90.0589	232.588	269.369	205.667	0.4226		46.4994	195.105	220.045	180.844	0.363802
74.2939	226.28	255.808	224.237	0.07		1185.07	232.919	263.104	191.854	0.576355
207.662	282.164	364.039	219.089	0.4351		686.782	257.687	346.236	178.292	0.472747
247.964	250.935	286.148	223.329	0.4395		372.408	232.458	280.25	199.861	0.405493
276.387	247.018	271.118	218.256	0.615		925.733	270.092	329.643	215.956	0.476183
49.6829	211.023	229.542	199.833	0.376651		851.963	238.865	311.795	179.341	0.449392
98.0259	248.93	288.714	232.13	0.2969		1060.99	286.698	388.951	205.821	0.441636
37.8689	249.139	308.332	221.636	0.3172		203.712	249.323	280.68	220.817	0.47619
233.846	231.377	269.481	204.532	0.4133		46.3804	265.359	305.981	237.867	0.403613
353.28	246.895	312.393	241.269	0.455		807.109	284.637	360.254	226.908	0.432929
713.798	266.913	313.172	196.257	0.6043		449.335	248.837	281.728	227.43	0.394252
108.566	281.413	369.289	210.248	0.4475		838.256	247.983	296.318	217.663	0.385488
108.528	388.262	517.192	239.471	0.5358		428.206	290.069	348.737	199.312	0.607373
72.4859	244.562	276.829	233.497	0.2553		51.1134	243.703	275.741	222.279	0.400733
151.358	331.617	443.643	235.134	0.4627		656.663	413.814	608.007	189.068	0.536464
128.817	320.938	435.389	260.144	0.3469		923.522	401.072	531.447	190.247	0.617894
43.6562	254.671	272.441	249.491	0.225699
154.591	276.277	293.6	257.054	0.526
181.492	281.325	334.956	265.709	0.2255
372.291	469.695	606.392	288.111	0.570512
340.586	512.784	626.29	276.18	0.6758
270.493	339.202	433.342	269.734	0.4246
122.118	317.914	404.376	283.905	0.2823
136	302.728	393.269	242.066	0.4012
255.249	253.937	289.043	230.67	0.3986
150.495	299.282	320.833	273.022	0.549248
202.919	285.02	358.892	250	0.3216
452.407	320.317	356.228	309.05	0.238818
813.994	396.3	526.786	327.577	0.344978
633.802	369.842	423.338	321.853	0.472867
71.322	327.358	380.923	309.041	0.254818
23.687	326.136	356.27	324.005	0.0660472
103.963	316.285	374.921	302.312	0.192436
254.64	286.565	428.123	241.341	0.242119
262.734	310.618	359.406	239.487	0.593162
8.506	212.796	225.693	210.037	0.176248
0	201.52	224.53	200.307	0.0500838
5.766	240.797	266.411	237.467	0.115041
21.823	233.717	252.155	227.119	0.263532
29.864	213.506	239.362	200.921	0.327387

## Sheet: Figure 2e
	WT						vehicle (DMSO)						NSC-23766
Time	Area-average	Area-SEM	Inhomogeneity-average	Inhomogeneity-SEM			Area-average	Area-SEM	Inhomogeneity-average	Inhomogeneity-SEM			Area-average	Area-SEM	Inhomogeneity-average	Inhomogeneity-SEM
0	1	0	0.51126	0.02585			1	0	0.53003	0.04007			1	0	0.59965	0.08065
--	--	--	--	--			--	--	--	--			--	--	--	--
--	--	--	--	--			0.97452	0.15134	0.45691	0.05925			--	--	--	--
9	0.90929	0.09537	0.44117	0.03432			0.88192	0.1516	0.48217	0.05392			0.87521	0.04336	0.64746	0.06793
12	0.86607	0.08858	0.4314	0.0356			0.79207	0.12182	0.46591	0.0624			0.76561	0.0597	0.65276	0.05814
15	0.81792	0.08742	0.4326	0.02862			0.69338	0.10455	0.39815	0.06374			0.65364	0.08777	0.64657	0.05894
18	0.74411	0.0899	0.44203	0.03212			0.57239	0.06475	0.40667	0.05871			0.7086	0.10828	0.60899	0.06367
21	0.66628	0.09797	0.4492	0.03471			0.47171	0.03773	0.41372	0.07698			0.64334	0.12031	0.59252	0.06613
24	0.55817	0.11217	0.42267	0.02534			0.39689	0.03844	0.43321	0.07199			0.55341	0.12766	0.60824	0.0675
27	0.58002	0.11166	0.46044	0.0247			0.30842	0.01061	0.4524	0.06			0.51224	0.13761	0.55216	0.06652
30	0.51588	0.1131	0.44705	0.0304			0.2526	0.01502	0.50578	0.08562			0.4433	0.13634	0.61668	0.07023
33	0.53973	0.1098	0.46316	0.04442			0.24505	0.01453	0.49852	0.07694			0.39809	0.13996	0.63118	0.06964
36	0.49224	0.10687	0.45786	0.04179			0.23581	0.02396	0.5135	0.08729			0.36743	0.13002	0.6488	0.07543
39	0.51505	0.09279	0.45627	0.05071			0.20625	0.03176	0.53184	0.09208			0.33229	0.12054	0.66516	0.09412
42	0.46226	0.087	0.44425	0.04605			0.17511	0.03799	0.51774	0.10235			0.36056	0.11225	0.79159	0.04111
45	0.42891	0.08283	0.41708	0.03869			0.18402	0.0481	0.43891	0.09393			0.34078	0.10113	0.79697	0.04852
48	0.37535	0.07714	0.45204	0.04047									0.31204	0.09237	0.75866	0.07015
51	0.30768	0.06238	0.48895	0.03268									0.3104	0.07297	0.78134	0.05556
54	0.28803	0.05394	0.46758	0.0392									0.23091	0.03983	0.71462	0.0916
57	0.27373	0.05268	0.45528	0.03681									0.20905	0.03795	0.65642	0.07349
60	0.24527	0.05123	0.45253	0.04095
63	0.22916	0.05096	0.46878	0.02685
66	0.1865	0.04994	0.49767	0.02887
69	0.18613	0.04819	0.53035	0.02732
72	0.15235	0.05225	0.58746	0.02266
75	0.15535	0.05222	0.59313	0.02266
78	0.15221	0.04921	0.58427	0.02048
81	0.14166	0.05068	0.601	0.02564
84	0.13886	0.0522	0.59356	0.01199
87	0.22991	0.05209	0.61265	0.01618
90	0.20698	0.05588	0.62759	0.00135

## Sheet: Figure 2f-statistics
See Supplementary Fig.5b for more details
Cross-correlation coefficient time cross-correlation analysis
With actin cables	Without actin cables
-0.70376	0.21696
-0.69092	0.32916
-0.72899	-0.42923
-0.7077	-0.19175
-0.53945	-0.31983
-0.66071	-0.28766
-0.77044	-0.259
-0.87154	0.02184
-0.68343	-0.66137
-0.58315	0.18682
-0.61408	0.2281
-0.95266	0.31358
-0.37617	-0.61094
-0.94658	-0.49788
-0.88315	-0.12574
-0.9316	-0.76602
-0.8936	-0.73478
-0.80385	-0.78137
-0.53167	-0.544
-0.32636	-0.54373
-0.89544
-0.92618
-0.83957
-0.94311
-0.69006
-0.88909

## Sheet: Figure 2h
Figure 2h raw data for histogram
Angle (in degree)
WT	NSC-23766
41.9905	1.8468
65.9993	10.037
31.1511	1.9272
41.6771	8.9456
1.5022	23.6179
85.6911	18.5079
47.0022	20.6609
4.824	16.2575
14.8231	0.9644
84.5505	2.1606
8.7665
84.2619
6.7705
2.4127
6.4012
1.4524
1.3947
16.4074
73.2289
56.1795
5.6227
8.0334
3.3532
20.4061
19.7984
32.0708
41.7293
50.2855
39.2298
57.9818
25.4376

## Sheet: Figure 3b
αCatKD Area as a function of time
Figure b - Relative closing Area (A/A0)															Figure b' - Closing Rate (min-1)
Each row represent one time point, averaged over n = 8, m =2															Each row represents one extrusion event, n = 8, m =2
Raw data point	aCatKD_20161201_1	aCatKD_20161201_4	aCatKD_20161201_8	aCatKD_20161201_9	aCatKD_20170515_10	aCatKD_20170515_12	aCatKD_20170515_7	aCatKD_20170515_9
Time	Basal	Basal	Basal	Basal	Basal	Basal	Basal	Basal		Basal-average	Basal - sem	Apical-average	Apical-sem		Basal	Apical
0	1	1	1	1	1	1	1	1		1	0	1	0		0.0961	0.04762
3	1.09867	1.14293	1.05702	0.979854	1.058	0.836322	0.851949	1.08453		1.06898	0.08354	1.10444	0.03051		0.12699	0.03846
6	1.08241	0.973225	0.922782	0.95634	1.02126	0.855181	0.475323	0.80191		1.01061	0.08555	1.11769	0.04263		0.12362	0.05882
9	1.04952	0.923191	0.633815	0.922486	0.872239	0.684907	0.196744	0.787091		0.82843	0.11199	0.99584	0.08312		0.08217	0.05556
12	0.722653	0.763895	0.414978	0.896983	0.0893846	0.201273	0.126765	0.417925		0.67665	0.1208	0.90014	0.09371		0.14166	0.06557
15	0.766567	0.666802	0.273909	0.886413	0.0751197	0.113472	0.0634736	0.257277		0.57979	0.12697	0.83166	0.0948		0.1	0.07433
18	0.678677	0.289114	0.148598	0.87676	0.0557637	0.174324	0.0473755	0.164767		0.40452	0.1559	0.74941	0.11137		0.11111	0.06208
21	0.204482	0.192427	0.0352647	0.390086	0.0083553	0.141118	0.0501047	0.0424435		0.22242	0.13002	0.59172	0.09721		0.12102	0.074
24	0.136301	0.0839757	0.0110083	0.191634	0	0.051011	0.0558468	0.0318326		0.09064	0.04597	0.50956	0.09548
27	0.0440995	0.0516565	0.0153377	0.0908367		0.0491607	0	0.0323546		0.03327	0.00933	0.49302	0.09477
30	0.0389879	0	0	0.0686247		0		0		0.00238	0.00206	0.41416	0.08506
33	0.037265			0.0413583						0.00754	0	0.36672	0.07961
36	0.033015			0.0139381						0.0086	0	0.28845	0.08405
39	0.0583869			0.0154709						0.00332	0	0.23682	0.08252
42	0.0418817			0.0160862						0.00154	0	0.20947	0.08817
45	0.0154582			0						8.11e-05	0	0.17842	0.08058
48	0									0	0	0.13016	0.06972
51												0.12163	0.06756
54												0.09777	0.05335
57												0.12845	0.03969
60												0.13201	0.01454
63												0.03075	0.01537
66												0.03647	0
69												0.02249	0
72												0.0156	0
75												0.00932	0
78												0	0
Time	Apical	Apical	Apical	Apical	Apical	Apical	Apical	Apical
0	1	1	1	1	1	1	1	1
3	1.15581	1.02695	1.08111	0.966593	1.11475	1.115	1.11741	1.25792
6	1.26199	1.0387	1.07737	0.955575	1.1185	1.11889	1.04804	1.32245
9	1.29289	1.12503	1.11065	0.933678	0.926443	0.79203	0.578805	1.20724
12	1.30658	1.05106	1.0633	0.931964	0.766686	0.768051	0.409344	0.90417
15	1.27947	1.03232	0.89171	0.920207	0.6956	0.666646	0.380832	0.786499
18	1.25123	0.966363	0.768526	0.909628	0.567875	0.681515	0.178364	0.671793
21	1.00479	0.928673	0.684402	0.489004	0.411528	0.612054	0.190372	0.412946
24	0.904984	0.821986	0.583272	0.493217	0.176675	0.547152	0.15573	0.393452
27	0.880201	0.757042	0.644129	0.48626	0.153804	0.52706	0.138247	0.357444
30	0.776144	0.60152	0.49288	0.622435	0.153804	0.26825	0.13612	0.26213
33	0.745117	0.525127	0.447886	0.524417	0.170924	0.16316	0.130564	0.226534
36	0.756546	0.510233	0.206817	0.350233	0.115489	0.177761	0.0915905	0.0988983
39	0.686709	0.493617	0.1388	0.24443	0.0658675	0.158875	0.0363596	0.0698669
42	0.696675	0.497264	0.0398648	0.108744	0.0347757	0.177026	0.0745184	0.0468845
45	0.640465	0.411854	0.0428762	0.0661284	0.0247411	0.170261	0.0426481	0.0284207
48	0.457606	0.438298	0.0220479	0.0689217	0.0178531	0	0.0146282	0.0219521
51	0.461595	0.328977	0	0.0302235	0.00388049		0.00735514	0.0193911
54	0.317942	0.264742		0	0		0.00392079	0
57	0.207842	0.177508					0
60	0.102923	0.161094
63	0	0.0614995
66		0.0364742
69		0.0224924
72		0.0156028
75		0.00932117
78		0

[truncated: 50 more sheets: Figure 3e, Figure 3f, Figure 4b, Figure 4c, Figure 4d, Figure 4e, Figure 4f, Figure 5c, Figure 5d-i, Figure 5d-ii, Figure 5d-iii, Figure 5e-i, Figure 5e-ii, Figure 5e-iii, Figure 5f, Figure 6d, Figure 6e, Figure 7b, Figure 7c, Figure 7d …]
